# Supplementary material for: An integrated analysis of hypoxic–ischemic encephalopathy‐related cell sequencing outcomes via genes network construction
Source: Ibrain. 2022 Mar 15;8(1):78–92. doi: 10.1002/ibra.12025 (PMC10529176; doi:10.1002/ibra.12025)
Supplement: Supplementary file 1 — Supporting information. [file IBRA-8-78-s001.xlsx]

## Sheet: Sheet1
genes name
A2M	B2M	C1QB	D3ERTD254E	EARS2	FABP5	GADD45A	H2-D1	I830012O16RIK	JUNB	KIT	LBH	MADD	NAIP5	OAS1A	P4HA3		RAB24	S100A10	TAF4B	UACA	VGF		XAF1	YARS2	ZC3HAV1	1110008F13RIK
ABCB1A	BAIAP2	C1QL2	DBP	ECM1	FAM19A5	GADD45B	H2-K1	IER2		KLF10	LDHA	MAFF	NAV3	OAS1B	PALMD		RAB27B	S100A11	TAGLN2	UBE2L6	VIM				ZFP36	2510003E04RIK
ACE2	BCL3	C1QTNF1	DDX58	EFCC1	FAM46A	GALE	H2-T22	IER3		KLF4	LEPR	MAP1LC3A	NFKBIA	OAS2	PARP12		RAB3B	S100A4	TAP1	UCN2	VWA1				ZFP458
ACSL5	BEND6	C1QTNF6	DDX60	EGFL7	FAM84A	GBP2	H2-T23	IFI27		KLF5	LGALS1	MAP2K3OS	NFKBIZ	OASL1	PARP14		RAB5A	S100A6	TAP2	USP18	VWF
ADAMTSL3	BLOC1S3	C3	DHH	EGR2	FAS	GBP3	HBEGF	IFI27L2A		KLK6	LGALS3	MASP1	NKX6-2	OASL2	PARP3		RASIP1	S1PR3	TAPBP
AHNAK	BLOC1S4	C4A	DNTTIP1	EIF2AK2	FBRSL1	GBP5	HERC6	IFI35		KLK7	LGALS3BP	MCAT	NLRC3	OCLN	PARP9		RFXAP	SAMD4	TAPBPL
AKAP12	BRI3	C4B	DTX3L	EIF3F	FBXO17	GBP6	HMOX1	IFI44		KLK8	LPO	ME1	NLRC5	OSMR	PARVB		RGS4	SAMD9L	TESK1
AKR1B8	BST2	C730034F03RIK	DUSP6	EMILIN1	FBXO4	GBP7	HSPB6	IFI47		KLK9	LY6A	METRNL	NMI		PBLD1		RHBDF1	SBNO2	TGM1
ALDH1A3	BTC	CACNA1H		EMP1	FGFR4	GBP9		IFIH1			LY6C1	MGAT4A	NPHS1		PCDH1		RHOJ	SDC1	TGTP2
ALDH1L2		CAPG		EMP3	FGFRL1	GDF15		IFIT1			LY6E	MRPL13	NUPR1		PDE2A		RN7SK	SDF2L1	THBD
AMOTL1		CASZ1		ENG	FLNC	GDNF		IFIT3			LYPLA2	MRPS30			PER1		RNF125	SERPINA3N	THBS1
ANGPT1		CAV1		ENO2	FLOT1	GFAP		IFITM10				MRPS6			PFKFB4		RNF213	SERPING1	THBS2
ANGPT4		CAV2		ESAM	FLT1	GLDN		IFITM2				MUC1			PGLYRP1		RPPH1	SERTAD1	TIMP1
ANGPTL4		CCDC136			FNDC3C1	GLIPR2		IFITM3				MVP			PHF11D		RPS2	SHISA5	TMEM106A
ANXA2		CCL2			FOLR2	GLIS3		IGFBP2				MX1			PIK3R5		RSAD2	SIGLEC1	TMEM160
APOD		CCND1			FOS	GLRX5		IGFBP3				MX2			PLK2		RTP4	SLC22A4	TMEM176A
ARHGAP28		CD44			FOSL1	GLYCAM1		IGTP				MYC			PLVAP			SLC38A5	TMEM176B
ARID5B		CD63			FOSL2	GM12976		IIGP1				MYO1C			POLA2			SLC39A14	TNFRSF12A
ARPC1B		CD63-PS			FURIN	GM13075		IL1R1				MYOC			POLR2M			SLC40A1	TNFRSF1A
ATF3		CD9			FXYD1	GM14636		IL33				MYOM2			PPP1R1A			SLC9A3R2	TRIB1
ATG3		CD93				GM15541		IRAK1							PRKAR1B			SLFN8	TRIM25
ATP7B		CDC14A				GM15645		IRF1							PROS1			SMAD3	TRIM30A
ATP8A2		CDKN1A				GM15859		IRF2BPL							PSMB10			SNF8	TRIM30D
AU021092		CEBPD				GM16702		IRF4							PSMB8			SOCS1	TRIM34A
		CELA1				GM16755		IRF7							PSMB9			SOCS3	TRIM47
		CFH				GM20406		IRF9							PSME1			SPRY1	TRIM56
		CGNL1				GM20425		IRGM1							PTCHD4			SPRY4	TRP53RK
		CGREF1				GM20678		IRGM2							PTPN5			SRGN	TRPM2
		CHIL1				GM21917		ISG15							PTPRB			SRM	TSPAN4
		CHL1				GM22405		ISOC1										ST8SIA5	TSPO
		CHRNA1				GM24105		ITGA5										STAB1	TTC25
		CHURC1				GM26191		ITGA7										STARD10	TUBB6
		CIITA				GM26531		ITM2A										STAT1
		CLCF1				GM26737												STAT2
		CLDN5				GM26815												STAT3
		CMPK2				GM26917												STEAP3
		CNDP1				GM4604												STEAP4
		COL12A1				GM4951
		COL16A1				GM5908
		COL5A3				GM6166
		COL7A1				GM6548
		COTL1				GPD1
		CP				GPNMB
		CRELD2				GPR151
		CRLF1				GPR158
		CTHRC1				GPX1
		CTSC				GRIK3
		CXCL10				GRM5
		CYB5D2
		CYR61
