# Supplementary material for: An integrated analysis of hypoxic–ischemic encephalopathy‐related cell sequencing outcomes via genes network construction
Source: Ibrain. 2022 Mar 15;8(1):78–92. doi: 10.1002/ibra.12025 (PMC10529176; doi:10.1002/ibra.12025)
Supplement: Supplementary file 2 — Supporting information. [file IBRA-8-78-s002.xlsx]

## Sheet: Sheet1
genes name
A2M	B2M	C10orf10	D4S234E	E2F2	F11R	G2E3	H19	IAH1	JADE1	KAL1	L1CAM	M6PR	N4BP1	OAF	P2RX4	QARS	R3HCC1	S100A10	TAB1	U1	VAMP2	WAC	X7SK	YAE1D1	Z83001.1
AAAS	B3GALNT1	C10orf11	DAAM1	E2F3	F2R	G3BP1	H1F0	IARS	JADE3	KALRN	L3HYPDH	MAATS1	N4BP2	OARD1	P2RX7	QDPR	R3HDM1	S100A11	TAB2	U2AF1	VAMP3	WAC.AS1	XAF1	YAF2	ZADH2
AACS	B3GALNT2	C10orf32	DAB1	E2F4	F3	G3BP2	H1FX	IARS2	JAG1	KANK1	L3MBTL2	MACF1	N4BP2L1	OAS2	P2RY1	QKI	R3HDM2	S100A13	TAC3	U2AF1L4	VAMP4	WAPAL	XIAP	YAP1	ZAK
AADAT	B3GALT1	C10orf35	DAB1.AS1	E2F5	F5	G6PC3	H2AFJ	IBA57	JAGN1	KANK2	L3MBTL3	MACROD2	N4BP2L2	OAT	P2RY12	QPCT	RAB10	S100A16	TACC1	U2AF2	VAMP5	WARS	XIST	YARS	ZBBX
AAED1	B3GALT2	C10orf54	DAB2	E2F7	FABP3	GAB1	H2AFV	IBA57.AS1	JAK1	KANSL1	L3MBTL4	MACROD2.AS1	N4BP3	OAZ1	P2RY13	QPRT	RAB11A	S100A4	TACC2	U2SURP	VAMP8	WASF1	XKR4	YARS2	ZBED1
AAGAB	B3GALTL	C10orf67	DAB2IP	E2F8	FABP5	GAB2	H2AFX	IBTK	JAK2	KANSL1L	LACE1	MAD1L1	N6AMT2	OAZ2	P2RY14	QRICH1	RAB11B	S100A6	TACC3	UACA	VANGL1	WASF2	XKR6	YBX1	ZBED4
AAK1	B3GAT1	C10orf76	DACH1	EAF1	FABP5P1	GAB3	H2AFY	ICA1	JAK3	KANSL2	LACTB2	MAD2L1	NAA10	OBFC1	P4HA1	QRSL1	RAB11FIP1	S100B	TACR3	UAP1	VANGL2	WASF3	XKR7	YBX3	ZBED5
AAMDC	B3GAT2	C10orf88	DACH2	EAPP	FABP5P2	GABARAP	H2AFY2	ICA1L	JAKMIP1	KANSL3	LAIR1	MAD2L1BP	NAA15	OBSCN	P4HA2	QSER1	RAB11FIP2	S100PBP	TADA1	UBA1	VAPA	WASF4P	XPA	YEATS2	ZBED5.AS1
AAMP	B3GAT3	C11orf1	DACT1	EBAG9	FABP5P7	GABARAPL1	H2AFZ	ICAM1	JAKMIP2	KANTR	LAMA1	MAD2L2	NAA16	OBSL1	P4HA3	QSOX2	RAB11FIP3	S1PR1	TADA2A	UBA2	VAPB	WASH3P	XPC	YEATS4	ZBED6
AAR2	B3GNT1	C11orf24	DACT3	EBF1	FABP7	GABARAPL2	H2AFZP3	ICAM2	JAM2	KARS	LAMA2	MADD	NAA20	OCIAD1	P4HB	QTRTD1	RAB11FIP4	S1PR2	TADA2B	UBA3	VASH1	WASH7P	XPNPEP1	YES1	ZBTB1
AARS	B3GNT2	C11orf30	DAD1	EBNA1BP2	FADS1	GABBR1	H3F3A	ICE1	JAM3	KAT2A	LAMA3	MAEA	NAA25	OCIAD2	P4HTM		RAB11FIP5	S1PR3	TADA3	UBA52	VASH2	WASL	XPNPEP3	YIF1A	ZBTB10
AARS2	B3GNT5	C11orf31	DAG1	EBP	FADS2	GABBR2	H3F3AP4	ICE2	JARID2	KAT2B	LAMA4	MAF	NAA30	OCLM	PA2G4		RAB12	SAAL1	TAF1	UBA6	VASP	WBP11	XPO1	YIF1B	ZBTB11
AASDHPPT	B3GNT7	C11orf49	DAGLB	EBPL	FADS3	GABPA	H3F3AP6	ICK	JAZF1	KAT6A	LAMB1	MAF1	NAA35	OCLN	PA2G4P4		RAB13	SACM1L	TAF11	UBA6.AS1	VAT1	WBP1L	XPO4	YIPF1	ZBTB18
AASS	B4GALNT1	C11orf54	DANCR	ECD	FAF1	GABPB1	H3F3B	ICMT	JDP2	KAT6B	LAMB2	MAFB	NAA38	OCRL	PAAF1		RAB14	SACS	TAF12	UBA7	VAT1L	WBP2	XPO5	YIPF3	ZBTB2
AATF	B4GALT1	C11orf57	DAOA.AS1_2	ECE1	FAF2	GABPB1.AS1	H3F3C	ICT1	JKAMP	KAT7	LAMC1	MAFF	NAA40	ODC1	PABPC1		RAB15	SAE1	TAF13	UBAC1	VAV3	WBP4	XPO6	YIPF4	ZBTB20
AB019441.29	B4GALT3	C11orf58	DAP	ECH1	FAH	GABPB2	H6PD	ID1	JMJD1C	KATNA1	LAMC2	MAFG	NAA50	ODF2	PABPC1P3		RAB18	SAFB	TAF15	UBAC2	VBP1	WBP5	XPO7	YIPF5	ZBTB21
ABAT	B4GALT4	C11orf70	DAP3	ECHDC1	FAHD1	GABRA2	HAAO	ID2	JMJD6	KATNAL1	LAMC3	MAGED1	NAA60	ODF2L	PABPC4		RAB1A	SAFB2	TAF1A	UBAP1	VCAM1	WBSCR16	XPOT	YIPF6	ZBTB24
ABCA1	B4GALT5	C11orf73	DAPK1	ECHDC2	FAHD2A	GABRA3	HACE1	ID3	JMY	KATNAL2	LAMP1	MAGED2	NAALAD2	OFD1	PABPN1		RAB1B	SALL1	TAF1B	UBAP2	VCAN	WBSCR17	XPR1	YKT6	ZBTB25
ABCA10	B4GALT6	C11orf74	DAPK2	ECHS1	FAIM	GABRA5	HACL1	ID4	JOSD1	KATNBL1	LAMP2	MAGED4	NAALADL2	OGFOD1	PACRG		RAB21	SALL2	TAF1C	UBAP2L	VCL	WBSCR22	XRCC1	YLPM1	ZBTB33
ABCA3	B9D1	C11orf80	DARS	ECI1	FAIM2	GABRB1	HADH	IDE	JPH1	KATNBL1P6	LAMTOR1	MAGED4B	NAB1	OGFRL1	PACS1		RAB22A	SALL3	TAF1D	UBB	VCP	WDFY1	XRCC2	YME1L1	ZBTB34
ABCA4	BAALC	C11orf83	DARS2	ECI2	FAM101B	GABRB2	HADHA	IDH1	JPH4	KAZN	LAMTOR2	MAGEE1	NAB2	OGG1	PACS2		RAB27A	SAMD1	TAF2	UBBP4	VCPIP1	WDFY2	XRCC4	YOD1	ZBTB37
ABCA5	BABAM1	C11orf87	DAW1	ECM1	FAM102B	GABRB3	HADHAP1	IDH2	JPX	KB.1460A1.5	LAMTOR3	MAGEH1	NABP1	OGN	PACSIN2		RAB28	SAMD11	TAF3	UBC	VDAC1	WDFY3	XRCC5	YPEL2	ZBTB38
ABCA6	BACE1	C11orf88	DAXX	ECSCR	FAM103A1	GABRG2	HADHB	IDH3A	JRKL	KB.1732A1.1	LAMTOR4	MAGI1	NACA	OGT	PAF1		RAB29	SAMD12	TAF4B	UBE2A	VDAC1P1	WDFY4	XRCC6	YPEL5	ZBTB4
ABCA8	BACE2	C11orf95	DAZAP1	ECSIT	FAM103A2P	GABRG3	HAGH	IDH3B	JTB	KBTBD11	LAMTOR5	MAGI2	NACA3P	OIP5	PAFAH1B1		RAB2A	SAMD15	TAF5	UBE2B	VDAC2	WDHD1	XRCC6BP1	YRDC	ZBTB40
ABCA9	BACH1	C11orf96	DAZAP2	ECT2	FAM104A	GAD1	HAPLN1	IDH3G	JUN	KBTBD2	LANCL1	MAGI2.AS3	NACC2	OIP5.AS1	PAFAH1B2		RAB2B	SAMD4A	TAF5L	UBE2C	VDAC3	WDPCP	XRCC6P4	YTHDC1	ZBTB41
ABCB1	BACH1.AS1	C12orf10	DAZAP2P1	ECT2L	FAM105A	GAD2	HAPLN3	IDI1	JUNB	KBTBD3	LANCL2	MAGI3	NADK2	OLA1	PAFAH1B3		RAB30	SAMD4B	TAF7	UBE2D1	VEGFA	WDR1	XRN1	YTHDC2	ZBTB43
ABCB4	BACH1.IT1	C12orf29	DBF4	EDC3	FAM107A	GADD45A	HARS	IDS	JUND	KBTBD6	LAP3	MAGOH	NADSYN1	OLA1P1	PAG1		RAB31	SAMD5	TAF8	UBE2D2	VEGFB	WDR11	XRN2	YTHDF1	ZBTB44
ABCB7	BACH1.IT2	C12orf4	DBF4B	EDEM1	FAM107B	GADD45B	HARS2	IER2	JUP	KBTBD7	LAPTM4A	MAGOHB	NAE1	OLFM1	PAICS		RAB33A	SAMD8	TAF9	UBE2D3	VEPH1	WDR12	XRRA1	YTHDF2	ZBTB48
ABCB8	BACH2	C12orf43	DBF4P1	EDEM2	FAM109A	GADD45G	HAS2	IER3		KBTBD8	LAPTM4B	MAGT1	NAGA	OLFM2	PAIP1		RAB33B	SAMD9L	TAF9B	UBE2D3P1	VEZF1	WDR13	XXyac.YRM2039.2	YTHDF3	ZBTB5
ABCB9	BAD	C12orf45	DBI	EDEM3	FAM110A	GAK	HAT1	IER3IP1		KCMF1	LAPTM5	MAK	NAGK	OLFM3	PAIP2		RAB34	SAMHD1	TAGAP	UBE2D4	VEZT	WDR16	XXYLT1	YWHAB	ZBTB8A
ABCC4	BAG1	C12orf49	DBN1	EDF1	FAM110B	GAL3ST4	HAUS1	IER5		KCNA3	LARGE	MAK16	NAGLU	OLFML1	PAIP2B		RAB36	SAMM50	TAGLN	UBE2E1	VGLL3	WDR17	XYLT1	YWHAE	ZBTB8B
ABCC5	BAG2	C12orf5	DBNL	EDIL3	FAM111A	GALC	HAUS2	IFI16		KCNAB3	LARP1	MAL2	NAGPA	OLFML2A	PAK1		RAB3A	SAMSN1	TAGLN2	UBE2E2	VGLL4	WDR19	XYLT2	YWHAEP1	ZBTB8OS
ABCC9	BAG3	C12orf55	DBR1	EDN1	FAM111B	GALM	HAUS3	IFI27		KCNC4	LARP1B	MALAT1	NAIF1	OLFML3	PAK1IP1		RAB3B	SAP130	TAGLN2P1	UBE2E3	VHL	WDR20		YWHAG	ZC2HC1A
ABCD2	BAG4	C12orf57	DBT	EDN3	FAM114A1	GALNS	HAUS4	IFI27L1		KCND2	LARP4	MALSU1	NAIP	OLIG1	PAK2		RAB3C	SAP18	TAGLN3	UBE2G1	VIM	WDR26		YWHAH	ZC3H10
ABCD3	BAG5	C12orf65	DCAF10	EDNRA	FAM114A2	GALNT1	HAUS5	IFI27L2		KCND3	LARP4B	MALT1	NAMPT	OLIG2	PAK3		RAB3D	SAP30	TAL1	UBE2G2	VIMP	WDR27		YWHAQ	ZC3H11A
ABCD4	BAG6	C12orf73	DCAF12	EDNRB	FAM115A	GALNT10	HAUS6	IFI30		KCNE4	LARP6	MAMDC2	NAMPTL	OLR1	PAK7		RAB3GAP1	SAP30BP	TALDO1	UBE2H	VIPAS39	WDR3		YWHAQP6	ZC3H11B
ABCE1	BAHCC1	C12orf75	DCAF13	EDRF1	FAM115B	GALNT11	HAUS8	IFI44		KCNG1	LARP7	MAML2	NANS	OMD	PALD1		RAB3GAP2	SAP30L	TAMM41	UBE2I	VKORC1	WDR33		YWHAZ	ZC3H12C
ABCF1	BAI1	C12orf76	DCAF13P3	EEA1	FAM117B	GALNT12	HAVCR2	IFI44L		KCNH5	LARS	MAML3	NAP1L1	OMG	PALLD		RAB3IP	SAP30L.AS1	TANC1	UBE2J1	VKORC1L1	WDR34		YWHAZP2	ZC3H13
ABCF2	BAI2	C12orf79	DCAF16	EED	FAM118A	GALNT13	HAX1	IFI6		KCNH7	LAS1L	MAMLD1	NAP1L3	OPA1	PALM2		RAB4A	SAPCD2	TANC2	UBE2K	VLDLR	WDR35		YWHAZP3	ZC3H14
ABCF3	BAI3	C14orf1	DCAF5	EEF1A1	FAM118B	GALNT15	HBA2	IFIH1		KCNH8	LASP1	MAN1A2	NAP1L4	OPA3	PALMD		RAB5A	SAR1A	TANGO6	UBE2L3	VLDLR.AS1	WDR36		YWHAZP4	ZC3H15
ABCG1	BAIAP2	C14orf119	DCAF6	EEF1A1P11	FAM120A	GALNT16	HBEGF	IFIT1		KCNIP1	LAT2	MAN1C1	NAPA	OPCML	PAM		RAB5B	SAR1B	TANK	UBE2L6	VMA21	WDR37		YY1	ZC3H18
ABCG2	BAIAP2.AS1	C14orf132	DCAF7	EEF1A1P13	FAM120AOS	GALNT18	HBG2	IFIT2		KCNJ10	LATS1	MAN2A1	NAPB	OPHN1	PAN2		RAB5C	SARNP	TAOK1	UBE2N	VMP1	WDR41		YY1AP1	ZC3H4
ABHD10	BAIAP3	C14orf142	DCAF8	EEF1A1P19	FAM120B	GALNT5	HBP1	IFIT3		KCNJ13	LATS2	MAN2A2	NAPEPLD	OPN1SW	PAN3		RAB6A	SARS	TAOK2	UBE2O	VOPP1	WDR43			ZC3H6
ABHD12	BAMBI	C14orf159	DCAKD	EEF1A1P5	FAM120C	GALNT7	HBS1L	IFIT5		KCNJ16	LBH	MAN2C1	NAPG	OPTN	PANK3		RAB6B	SART1	TAOK3	UBE2Q2	VPRBP	WDR44			ZC3H7A
ABHD13	BANF1	C14orf166	DCBLD1	EEF1A1P6	FAM122A	GALNT8	HCCS	IFITM1		KCNJ2	LBR	MANBA	NARF	OR6C75	PAPD4		RAB7A	SART3	TAPBP	UBE2Q2P1	VPS11	WDR45			ZC3H7B
ABHD14A	BANP	C14orf169	DCBLD2	EEF1A1P9	FAM122B	GALT	HCFC1	IFITM2		KCNJ3	LCA5	MANEA	NARS	ORAI2	PAPD5		RAB8A	SASH1	TAPT1	UBE2Q2P2	VPS13A	WDR45B			ZC3H8
ABHD17B	BAP1	C14orf2	DCC	EEF1A2	FAM122C	GAN	HCFC1R1	IFITM3		KCNJ6	LCAT	MANF	NARS2	ORAI3	PAPD7		RAB8B	SASS6	TARBP1	UBE2Q2P6	VPS13B	WDR47			ZC3HAV1
ABHD17C	BARD1	C14orf23	DCDC1	EEF1B2	FAM124A	GANAB	HCFC2	IFNAR1		KCNJ8	LCLAT1	MANSC1	NASP	ORC1	PAPOLA		RAB9A	SAT1	TARBP2	UBE2QL1	VPS13C	WDR48			ZC3HC1
ABHD2	BASP1	C14orf37	DCDC2	EEF1B2P3	FAM126A	GAP43	HCG11	IFNAR2		KCNJ9	LCMT1	MAOA	NAT10	ORC2	PAPOLG		RAB9B	SAT2	TARDBP	UBE2R2	VPS13D	WDR49			ZC4H2
ABHD3	BAX	C15orf26	DCHS1	EEF1D	FAM126B	GAPDH	HCG18	IFNGR1		KCNK1	LCOR	MAP1A	NAT16	ORC3	PAPPA		RABAC1	SATB1	TARS	UBE2S	VPS25	WDR5			ZCCHC10
ABHD4	BAZ1A	C15orf40	DCK	EEF1DP1	FAM127A	GAPDHP1	HCK	IFNGR2		KCNK10	LCORL	MAP1B	NAT9	ORC4	PAPPA2		RABEP1	SATB1.AS1	TARS2	UBE2T	VPS26A	WDR52			ZCCHC11
ABHD6	BAZ1B	C15orf41	DCLK1	EEF1E1	FAM127B	GAPDHP65	HCLS1	IFRD1		KCNK2	LCP1	MAP1LC3B	NAV1	ORC5	PAPSS1		RABEPK	SATB2	TASP1	UBE2V1P2	VPS26B	WDR53			ZCCHC12
ABI1	BAZ2A	C15orf61	DCLK2	EEF2	FAM129A	GAPDHP66	HCN3	IFRD2		KCNK3	LCP2	MAP2	NAV2	ORC6	PAPSS2		RABGAP1	SATB2.AS1	TATDN1	UBE2V2	VPS28	WDR54			ZCCHC14
ABI2	BAZ2B	C16orf45	DCLRE1A	EEF2K	FAM131A	GAPVD1	HCRTR2	IFT122		KCNMA1	LDB1	MAP2K1	NAV3	ORMDL1	PAQR3		RABGAP1L	SAV1	TAX1BP1	UBE2W	VPS29	WDR55			ZCCHC17
ABI3BP	BBIP1	C16orf46	DCLRE1C	EEPD1	FAM133B	GAR1	HDAC1	IFT140		KCNMB1	LDB2	MAP2K3	NBAS	ORMDL2	PAQR5		RABGEF1	SBDS	TAX1BP3	UBE2Z	VPS33A	WDR59			ZCCHC2
ABL1	BBS1	C16orf52	DCN	EFCAB1	FAM133CP	GAREM	HDAC1P2	IFT20		KCNMB4	LDHA	MAP2K4	NBEA	OS9	PAQR7		RABGGTB	SBDSP1	TBC1D1	UBE3A	VPS35	WDR6			ZCCHC24
ABL2	BBS10	C16orf62	DCP1A	EFCAB10	FAM133DP	GAREML	HDAC2	IFT22		KCNN2	LDHAL6A	MAP2K5	NBEAL1	OSBP	PAQR8		RABIF	SBF1	TBC1D12	UBE3B	VPS36	WDR60			ZCCHC3
ABLIM1	BBS2	C16orf70	DCP2	EFCAB11	FAM134A	GARNL3	HDAC3	IFT27		KCNN3	LDHAP4	MAP2K6	NBL1	OSBP2	PARD3		RABL2A	SBF2	TBC1D13	UBE3C	VPS37A	WDR61			ZCCHC6
ABLIM3	BBS4	C16orf72	DCPS	EFCAB12	FAM134B	GARS	HDAC4	IFT43		KCNQ1OT1	LDHB	MAP3K1	NBN	OSBPL10	PARD3B		RABL2B	SBK1	TBC1D15	UBE4A	VPS39	WDR62			ZCCHC7
ABR	BBS7	C16orf80	DCTD	EFCAB13	FAM134C	GART	HDAC5	IFT46		KCNQ2	LDHBP2	MAP3K11	NBPF1	OSBPL11	PARD6B		RABL3	SBNO1	TBC1D16	UBE4B	VPS41	WDR63			ZCCHC8
ABRACL	BBS9	C16orf87	DCTN1	EFCAB14	FAM135A	GAS1	HDAC6	IFT52		KCNQ3	LDLR	MAP3K12	NBPF10	OSBPL1A	PARK7		RABL6	SC5D	TBC1D17	UBFD1	VPS45	WDR65			ZCCHC9
ABT1	BBX	C16orf91	DCTN2	EFCAB2	FAM135B	GAS2	HDAC7	IFT57		KCNQ5	LDLRAD3	MAP3K13	NBPF11	OSBPL2	PARL		RAC1	SCAF11	TBC1D19	UBL3	VPS4A	WDR66			ZCRB1
ABTB2	BCAN	C17orf58	DCTN3	EFCAB6	FAM136A	GAS2L3	HDAC8	IFT74		KCNQ5.IT1	LDLRAD4	MAP3K19	NBPF12	OSBPL3	PARM1		RAC1P2	SCAF4	TBC1D20	UBL4A	VPS4B	WDR7			ZDBF2
AC000089.3	BCAP29	C17orf62	DCTN4	EFCAB7	FAM13A	GAS5	HDAC9	IFT80		KCNT2	LDOC1	MAP3K2	NBPF14	OSBPL6	PARN		RACGAP1	SCAF8	TBC1D22A	UBL5	VPS51	WDR70			ZDHHC13
AC000367.1	BCAP31	C17orf67	DCTN5	EFEMP1	FAM13A.AS1	GAS6	HDDC2	IFT81		KCNV1	LDOC1L	MAP3K3	NBPF15	OSBPL7	PARP1		RAD1	SCAI	TBC1D23	UBL7	VPS52	WDR74			ZDHHC15
AC002056.3	BCAR3	C17orf75	DCTN6	EFEMP2	FAM13B	GAS7	HDGF	IFT88		KCTD10	LEF1	MAP3K4	NBPF25P	OSBPL8	PARP11		RAD17	SCAMP1	TBC1D24	UBLCP1	VPS53	WDR75			ZDHHC17
AC002984.2	BCAS1	C17orf80	DCTPP1	EFHC1	FAM13C	GATA2	HDGFRP3	IGBP1		KCTD12	LEMD1	MAP3K5	NBPF8	OSBPL9	PARP12		RAD18	SCAMP2	TBC1D2B	UBN1	VPS54	WDR76			ZDHHC2
AC004054.1	BCAS2	C17orf85	DCUN1D1	EFHC2	FAM149A	GATAD1	HDHD2	IGDCC3		KCTD15	LEMD3	MAP3K7	NBPF9	OSCP1	PARP14		RAD21	SCAMP3	TBC1D30	UBN2	VPS72	WDR77			ZDHHC20
AC004057.1	BCAS2P2	C18orf21	DCUN1D2	EFHD2	FAM149B1	GATAD2A	HDLBP	IGDCC4		KCTD16	LENG8	MAP3K8	NBR1	OSER1	PARP2		RAD23A	SCAMP4	TBC1D31	UBOX5	VPS8	WDR78			ZDHHC21
AC004076.5	BCAS3	C18orf25	DCUN1D3	EFNA1	FAM154B	GATAD2B	HDX	IGF1		KCTD20	LEO1	MAP3K9	NCALD	OSER1.AS1	PARP4		RAD23B	SCAMP5	TBC1D32	UBP1	VRK1	WDR82			ZDHHC3
AC004158.2	BCAT1	C18orf32	DCUN1D4	EFNA5	FAM155A	GATC	HEATR1	IGF1R		KCTD3	LEPR	MAP4	NCAM1	OSGEP	PARP6		RAD50	SCAND1	TBC1D4	UBQLN1	VRK2	WDR83			ZDHHC4
AC004158.3	BCAT2	C18orf54	DCUN1D5	EFNB1	FAM155A.IT1	GATM	HEATR2	IGF2		KCTD6	LEPRE1	MAP4K2	NCAM2	OSGEPL1	PARP8		RAD51	SCAPER	TBC1D5	UBQLN2	VRK3	WDR83OS			ZDHHC5
AC004381.6	BCCIP	C18orf8	DCX	EFNB2	FAM157C	GATS	HEATR3	IGF2BP1		KCTD7	LEPREL1	MAP4K3	NCAN	OSMR	PARP9		RAD51AP1	SCARA3	TBC1D7	UBQLN4	VSIG10	WDR91			ZDHHC6
AC004447.2	BCHE	C19orf10	DCXR	EFR3A	FAM160A2	GATSL3	HEATR5A	IGF2BP2		KCTD9	LEPREL2	MAP4K4	NCAPD2	OST4	PARPBP		RAD51B	SCARB1	TBC1D8	UBR1	VSIG4	WDR93			ZDHHC8
AC004448.5	BCKDHB	C19orf12	DDAH1	EFR3B	FAM160B1	GBA2	HEATR5B	IGF2BP3		KDELC1	LEPREL4	MAP4K5	NCAPD3	OSTC	PART1		RAD51C	SCARB2	TBC1D8B	UBR2	VSNL1	WDR96			ZDHHC8P1
AC004453.8	BCKDK	C19orf43	DDAH2	EFS	FAM161A	GBAS	HEATR6	IGF2R		KDELC2	LEPROT	MAP6	NCAPG	OSTF1	PARVA		RAD51D	SCARF1	TBC1D9	UBR3	VSTM2A	WDSUB1			ZDHHC9
AC004987.9	BCL10	C19orf44	DDB1	EFTUD1	FAM162A	GBE1	HEBP1	IGFBP2		KDELR1	LEPROTL1	MAP7	NCAPG2	OSTM1	PARVB		RAD52	SCARNA22	TBC1D9B	UBR4	VSTM2B	WEE1			ZEB1
AC005037.1	BCL11A	C19orf48	DDB2	EFTUD2	FAM168A	GBF1	HEBP2	IGFBP3		KDELR2	LETM1	MAP7D1	NCAPH	OTUB1	PARVG		RAD54B	SCCPDH	TBCA	UBR5	VSTM2L	WFDC2			ZEB2
AC005154.6	BCL11B	C19orf52	DDHD1	EGFEM1P	FAM168B	GBP3	HECA	IGFBP4		KDELR3	LETM2	MAP7D2	NCAPH2	OTUB2	PATL1		RAD54L	SCD	TBCB	UBR7	VSTM4	WFS1			ZER1
AC005356.1	BCL2A1	C19orf53	DDHD2	EGFL6	FAM169A	GBP4	HECTD1	IGFBP5		KDM1A	LETMD1	MAP7D3	NCBP1	OTUD1	PATZ1		RAD54L2	SCD5	TBCCD1	UBTF	VTA1	WHAMM			ZFAND1
AC005795.1	BCL2L11	C19orf66	DDI2	EGFL7	FAM171A1	GCA	HECTD2	IGFBP6		KDM1B	LGALS1	MAP9	NCBP2	OTUD3	PAWR		RAE1	SCFD1	TBCD	UBXN1	VTI1A	WHSC1			ZFAND2A
AC006042.8	BCL2L12	C19orf70	DDIAS	EGFR	FAM171B	GCAT	HECTD4	IGFBP7		KDM2A	LGALS3	MAPK1	NCDN	OTUD4	PAX6		RAF1	SCFD2	TBCEL	UBXN10	VTI1B	WHSC1L1			ZFAND2B
AC006115.3	BCL2L13	C1D	DDIT3	EGLN1	FAM172A	GCC2	HECW1	IGFBPL1		KDM2B	LGALS3BP	MAPK10	NCF2	OTUD5	PAXBP1		RAI14	SCG2	TBCK	UBXN11	VWA1	WI2.1896O14.1			ZFAND5
AC006129.1	BCL6	C1DP1	DDIT4	EGLN3	FAM173B	GCFC2	HECW1.IT1	IGHMBP2		KDM3A	LGALS8	MAPK14	NCF4	OTUD6B	PAXBP1.AS1		RAI2	SCG3	TBK1	UBXN2A	VWA3A	WIF1			ZFAND6
AC006129.2	BCL6B	C1GALT1	DDOST	EGR1	FAM175B	GCH1	HECW2	IGSF11		KDM3B	LGALS9	MAPK15	NCK1	OTUD6B.AS1	PAXIP1		RALA	SCG5	TBL1X	UBXN2B	VWA5A	WIPF1			ZFAS1
AC006129.4	BCL7A	C1GALT1C1	DDR1	EGR2	FAM177A1	GCHFR	HEG1	IGSF21		KDM4A	LGALSL	MAPK1IP1L	NCK2	OTUD7B	PBDC1		RALB	SCGN	TBL1XR1	UBXN4	VWA9	WIPF2			ZFAT
AC007041.2	BCL7C	C1orf109	DDR2	EGR3	FAM178A	GCLC	HELB	IGSF3		KDM4B	LGI1	MAPK4	NCKAP1	OTULIN	PBK		RALBP1	SCHIP1	TBP	UBXN7	VWCE	WIPF3			ZFC3H1
AC007228.9	BCL9	C1orf112	DDRGK1	EHBP1	FAM179A	GCLM	HELLS	IGSF6		KDM4C	LGMN	MAPK6	NCKAP1L	OTX1	PBRM1		RALGAPA1	SCIN	TBPL1	UBXN8	VWF	WIPI1			ZFHX2
AC007238.1	BCLAF1	C1orf115	DDX1	EHD1	FAM179B	GCN1L1	HELQ	IGSF9		KDM5A	LGMNP1	MAPK8	NCKAP5	OTX2	PBX1		RALGAPA1P	SCLT1	TBR1	uc_338		WIPI2			ZFHX3
AC007318.5	BCOR	C1orf122	DDX10	EHD2	FAM181B	GCNT2	HELZ	IGSF9B		KDM5B	LGR4	MAPK8IP1	NCKIPSD	OTX2.AS1	PBX3		RALGAPA2	SCMH1	TBRG1	UCHL1		WLS			ZFHX4
AC007319.1	BCR	C1orf123	DDX11	EHD3	FAM182B	GCSH	HEPACAM	IK		KDM5C	LGR6	MAPK8IP2	NCL	OXA1L	PBXIP1		RALGAPB	SCML1	TBRG4	UCHL3		WNK1			ZFP1
AC007386.4	BCS1L	C1orf131	DDX12P	EHD4	FAM183A	GDAP1	HEPH	IKBIP		KDM5D	LHFP	MAPK9	NCOA1	OXCT1	PCAT1		RALGPS1	SCN1A	TBX15	UCHL5		WNK2			ZFP14
AC007682.1	BDH2	C1orf162	DDX17	EHMT1	FAM184A	GDAP1L1	HERC1	IKBKAP		KDM6A	LHFPL2	MAPKAP1	NCOA2	OXNAD1	PCAT19		RALGPS2	SCN2A	TBX18	UCK2		WNK3			ZFP2
AC007740.1	BDP1	C1orf168	DDX18	EHMT2	FAM188A	GDAP2	HERC2	IKBKB		KDM6B	LHFPL3	MAPKAPK2	NCOA3	OXR1	PCBD1		RALY	SCN3A	TBX3	UCP2		WNT2B			ZFP3
AC007969.5	BECN1	C1orf174	DDX19A	EI24	FAM188B	GDE1	HERC2P2	IKBKE		KDM7A	LHFPL3.AS1	MAPKAPK5	NCOA4	OXSR1	PCBD2		RALYL	SCN3B	TBXA2R	UEVLD		WNT3			ZFP30
AC008740.1	BEND3	C1orf194	DDX19B	EID1	FAM189A2	GDF10	HERC2P9	IKZF1		KDR	LHPP	MAPKAPK5.AS1	NCOA5		PCBP1		RAMP2	SCN4B	TBXAS1	UFC1		WNT5A			ZFP36
AC009120.6	BEND4	C1orf198	DDX20	EIF1	FAM192A	GDF11	HERC3	IKZF2		KDSR	LHX2	MAPKBP1	NCOA6		PCBP1.AS1		RAN	SCN8A	TC2N	UFD1L		WRB			ZFP36L1
AC009245.3	BEND5	C1orf21	DDX21	EIF1AD	FAM193A	GDI1	HERC4	IKZF3		KEAP1	LHX4.AS1	MAPRE1	NCOA7		PCBP2		RANBP1	SCN9A	TCAIM	UFL1		WRN			ZFP36L2
AC009302.2	BEND7	C1orf226	DDX23	EIF1AX	FAM193B	GDI2	HERC6	IKZF4		KERA	LHX6	MAPRE2	NCOR1		PCBP3		RANBP10	SCNM1	TCEA1	UFM1		WRNIP1			ZFP37
AC009404.2	BEST1	C1orf228	DDX24	EIF1AXP1	FAM195B	GDI2P2	HERPUD1	IKZF5		KHDRBS1	LIAS	MAPT	NCOR2		PCBP4		RANBP17	SCNN1D	TCEA1P2	UFSP2		WSB1			ZFP62
AC010150.1	BEST3	C1orf27	DDX26B	EIF1AY	FAM196A	GDPD1	HERPUD2	IL10RA		KHDRBS2	LIFR	MARCH1	NCS1		PCCA		RANBP2	SCO1	TCEA2	UGCG		WSB2			ZFP82
AC010226.4	BET1	C1orf35	DDX27	EIF1B	FAM198B	GDPD2	HES1	IL10RB		KHDRBS3	LIG1	MARCH2	NCSTN		PCCB		RANBP3	SCOC	TCEA3	UGDH		WSCD1			ZFP91
AC010468.1	BET1L	C1orf43	DDX39A	EIF2A	FAM199X	GDPD5	HES5	IL11RA		KHNYN	LIG3	MARCH3	NDC1		PCDH10		RANBP3L	SCP2	TCEAL1	UGGT1		WTAP			ZFPM2
AC010677.5	BEX1	C1orf52	DDX39B	EIF2AK1	FAM19A1	GDPGP1	HES6	IL13RA1		KHSRP	LILRB1	MARCH5	NDC80		PCDH11X		RANBP6	SCPEP1	TCEAL2	UGGT2		WWC1			ZFPM2.AS1
AC010729.1	BEX2	C1orf54	DDX3X	EIF2AK2	FAM19A2	GEM	HEXA	IL16		KIAA0020	LILRB4	MARCH6	NDE1		PCDH11Y		RANBP9	SCRG1	TCEAL3	UGP2		WWC2			ZFR
AC010733.5	BEX4	C1orf56	DDX3Y	EIF2AK3	FAM19A5	GEMIN2	HEXB	IL17D		KIAA0040	LIMA1	MARCH7	NDEL1		PCDH12		RANGAP1	SCRN1	TCEAL4	UGT8		WWC3			ZFR2
AC011043.1	BEX5	C1orf61	DDX41	EIF2AK4	FAM200B	GEMIN4	HEXIM1	IL17RA		KIAA0100	LIMCH1	MARCH8	NDFIP1		PCDH15		RANP1	SCRN3	TCEAL5	UHMK1		WWOX			ZFX
AC011933.2	BFAR	C1orf64	DDX42	EIF2B1	FAM204A	GEMIN5	HEY1	IL17RB		KIAA0101	LIMD1	MARCKS	NDFIP2		PCDH17		RANP4	SCRT2	TCEAL7	UHRF1		WWP1			ZFYVE1
AC012146.7	BGN	C1orf85	DDX46	EIF2B2	FAM206A	GEMIN7	HEY2	IL17RD		KIAA0141	LIMK2	MARCKSL1	NDN		PCDH18		RAP1A	SCUBE1	TCEAL8	UHRF1BP1		WWTR1			ZFYVE16
AC012358.8	BHLHB9	C1orf86	DDX49	EIF2B3	FAM208A	GEMIN8	HEYL	IL1A		KIAA0195	LIMS1	MARK1	NDNL2		PCDH19		RAP1B	SCUBE3	TCEANC2	UHRF1BP1L					ZFYVE20
AC012513.4	BHLHE22	C1orf95	DDX5	EIF2B4	FAM208B	GEN1	HFM1	IL1B		KIAA0196	LIMS2	MARK3	NDP		PCDH7		RAP1GAP	SCYL2	TCEB1	UHRF2					ZFYVE21
AC013394.2	BHLHE40	C1QA	DDX50	EIF2B5	FAM20A	GFAP	HGF	IL1R1		KIAA0226	LIN52	MARS	NDRG1		PCDH8		RAP1GDS1	SDAD1	TCEB1P2	UIMC1					ZFYVE26
AC013463.2	BHLHE41	C1QB	DDX51	EIF2D	FAM20C	GFER	HGFAC	IL1RAP		KIAA0226L	LIN54	MARS2	NDRG2		PCDH9		RAP2A	SDC1	TCEB2	ULBP1					ZFYVE27
AC013472.3	BICC1	C1QBP	DDX52	EIF2S1	FAM210A	GFM1	HGS	IL1RAPL1		KIAA0232	LIN7A	MARVELD2	NDRG3		PCDHB19P		RAP2B	SDC2	TCEB3	ULBP2					ZFYVE9
AC013727.1	BICD1	C1QC	DDX55	EIF2S2	FAM210B	GFM2	HGSNAT	IL33		KIAA0247	LIN7C	MASP1	NDRG4		PCDHB2		RAP2C	SDC3	TCERG1	ULK1					ZGRF1
AC015849.19	BICD2	C1QTNF2	DDX56	EIF2S2P4	FAM212B	GFOD1	HHAT	IL3RA		KIAA0319	LIN9	MAST1	NDST1		PCDHGA10		RAPGEF1	SDC4	TCF12	ULK2					ZHX1
AC016708.2	BID	C1QTNF3	DDX58	EIF2S3	FAM213A	GFOD2	HHEX	IL4R		KIAA0319L	LINC.PINT	MAST2	NDST3		PCDHGA5		RAPGEF2	SDCBP	TCF19	ULK3					ZHX2
AC016716.2	BIN1	C1QTNF4	DDX59	EIF2S3L	FAM214A	GFPT1	HHIP	IL6R		KIAA0355	LINC00094	MAST3	NDST4		PCDHGC3		RAPGEF3	SDCBP2.AS1	TCF20	UMPS					ZHX3
AC016722.4	BIN2	C1QTNF7	DDX6	EIF3A	FAM215B	GFRA2	HIAT1	IL6ST		KIAA0368	LINC00116	MAST4	NDUFA1		PCDP1		RAPGEF4	SDCCAG3	TCF25	UNC119					ZIC1
AC016739.2	BIRC2	C1R	DDX60	EIF3B	FAM216A	GGA1	HIATL1	ILDR2		KIAA0408	LINC00152	MASTL	NDUFA10		PCED1A		RAPGEF5	SDCCAG8	TCF3	UNC119B					ZIC2
AC016747.3	BIRC5	C1S	DEAF1	EIF3C	FAM217B	GGA2	HIBADH	ILF2		KIAA0430	LINC00176	MAT2A	NDUFA11		PCED1B.AS1		RAPGEF6	SDE2	TCF4	UNC13A					ZIC3
AC016831.7	BIRC6	C20orf194	DEAR	EIF3CL	FAM219A	GGA3	HIBCH	ILF3		KIAA0556	LINC00263	MAT2B	NDUFA12		PCF11		RAPH1	SDF2	TCF7	UNC13B					ZIC4
AC017053.1	BIVM	C20orf26	DECR1	EIF3D	FAM21A	GGCT	HIC2	ILF3.AS1		KIAA0586	LINC00339	MATN2	NDUFA13		PCGF3		RARB	SDF4	TCF7L1	UNC13C					ZIC5
AC017104.2	BLCAP	C20orf96	DEDD	EIF3E	FAM21C	GGCX	HIF1A	ILK		KIAA0895L	LINC00342	MATN3	NDUFA2		PCGF5		RARG	SDHA	TCF7L1.IT1	UNC50					ZIK1
AC018462.2	BLM	C21orf33	DEDD2	EIF3F	FAM221A	GGH	HIF1AN	ILKAP		KIAA0907	LINC00403	MATR3	NDUFA3		PCID2		RARRES2	SDHAF2	TCF7L2	UNC5B					ZKSCAN1
AC018643.4	BLNK	C21orf58	DEF8	EIF3FP3	FAM222B	GGNBP2	HIF3A	ILVBL		KIAA0922	LINC00461	MAU2	NDUFA4		PCIF1		RARS	SDHAP1	TCFL5	UNC5C					ZKSCAN2
AC018720.10	BLOC1S1	C21orf59	DEGS1	EIF3G	FAM227A	GGPS1	HIGD1A	IMMP1L		KIAA0930	LINC00467	MAVS	NDUFA4L2		PCLO		RARS2	SDHAP3	TCN2	UNC5D					ZKSCAN5
AC018738.2	BLOC1S2	C21orf91	DEK	EIF3H	FAM228B	GGT1	HIGD1B	IMMT		KIAA1033	LINC00472	MAX	NDUFA5		PCM1		RASA1	SDHB	TCOF1	UNC79					ZKSCAN8
AC019097.7	BLOC1S3	C22orf29	DENND1A	EIF3I	FAM229B	GGT5	HIGD2A	IMP3		KIAA1045	LINC00478	MB21D2	NDUFA5P11		PCMT1		RASA2	SDHC	TCP1	UNC80					ZMAT1
AC022210.2	BLOC1S5	C22orf39	DENND1B	EIF3J	FAM32A	GGT7	HILPDA	IMP4		KIAA1107	LINC00486	MBD1	NDUFA6		PCMTD1		RASA4	SDHD	TCP11L2	UNG					ZMAT2
AC022431.1	BLOC1S6	C2CD2	DENND2A	EIF3J.AS1	FAM3C	GHITM	HINFP	IMPA1		KIAA1109	LINC00493	MBD2	NDUFA6.AS1		PCMTD2		RASAL2	SDHDP6	TCTA	UPF1					ZMAT3
AC024560.3	BLVRA	C2CD3	DENND2C	EIF3K	FAM43A	GHR	HINT1	IMPACT		KIAA1143	LINC00511	MBD3	NDUFA8		PCNA		RASGEF1B	SDK1	TCTEX1D1	UPF2					ZMIZ1
AC025335.1	BLVRB	C2CD5	DENND3	EIF3KP1	FAM45A	GID8	HINT2	IMPAD1		KIAA1147	LINC00535	MBD4	NDUFA9		PCNP		RASGRP1	SDK2	TCTEX1D2	UPF3A					ZMIZ2
AC026271.5	BLZF1	C2orf27A	DENND4A	EIF3L	FAM46A	GIGYF1	HINT3	IMPDH2		KIAA1161	LINC00599	MBD5	NDUFA9P1		PCNT		RASGRP2	SDPR	TCTN1	UPF3B					ZMPSTE24
AC027612.6	BMF	C2orf40	DENND4B	EIF3LP2	FAM46C	GIGYF2	HIP1	INA		KIAA1191	LINC00630	MBD6	NDUFAB1		PCNX		RASGRP3	SEC11A	TCTN2	UPP1					ZMYM1
AC068522.4	BMI1	C2orf43	DENND4C	EIF3LP3	FAM47E	GIMAP1	HIP1R	INADL		KIAA1211	LINC00632	MBIP	NDUFAF1		PCNXL2		RASIP1	SEC11B	TCTN3	UQCC1					ZMYM2
AC073063.10	BMP1	C2orf44	DENND5A	EIF3M	FAM49A	GIMAP2	HIPK1	INCENP		KIAA1217	LINC00635	MBNL1	NDUFAF2		PCNXL4		RASL10A	SEC11C	TDG	UQCC2					ZMYM3
AC073283.4	BMP2	C2orf49	DENND5B	EIF4A1	FAM49B	GIMAP4	HIPK2	ING1		KIAA1244	LINC00641	MBNL2	NDUFAF3		PCOLCE		RASL11B	SEC13	TDP1	UQCR10					ZMYM4
AC074289.1	BMP2K	C2orf68	DENND6A	EIF4A1P10	FAM53B	GIMAP6	HIPK3	ING2		KIAA1279	LINC00643	MBNL3	NDUFAF4		PCOLCE2		RASL12	SEC14L1	TDP2	UQCR11					ZMYM4.AS1
AC079233.1	BMP3	C2orf69	DENND6B	EIF4A1P8	FAM53C	GIMAP7	HIRA	ING3		KIAA1324	LINC00657	MBOAT2	NDUFAF5		PCP4		RASSF1	SEC16A	TDRD3	UQCRB					ZMYM5
AC079250.1	BMP4	C2orf72	DENR	EIF4A2	FAM57A	GIMAP8	HIRIP3	ING4		KIAA1324L	LINC00662	MBOAT7	NDUFAF6		PCSK2		RASSF2	SEC22A	TDRD7	UQCRC1					ZMYM6NB
AC079807.3	BMP7	C2orf73	DEPDC1	EIF4A3	FAM58A	GINM1	HIST1H1A	ING5		KIAA1328	LINC00665	MBP	NDUFAF7		PCSK5		RASSF3	SEC22B	TDRP	UQCRC2					ZMYND10
AC083884.8	BMP8B	C2orf76	DEPDC1B	EIF4B	FAM60A	GINS1	HIST1H1B	INHBA		KIAA1377	LINC00667	MBTD1	NDUFB1		PCSK7		RASSF4	SEC22C	TEAD1	UQCRFS1					ZMYND11
AC084809.3	BMPER	C2orf80	DEPDC7	EIF4BP6	FAM60CP	GINS2	HIST1H1C	INHBB		KIAA1407	LINC00668	MBTPS1	NDUFB10		PCSK9		RASSF5	SEC23A	TEAD2	UQCRH					ZMYND19
AC092107.2	BMPR1A	C3	DERA	EIF4E	FAM63A	GINS3	HIST1H1D	INIP		KIAA1429	LINC00669	MCAM	NDUFB11		PCYOX1		RASSF8	SEC23B	TEAD3	UQCRQ					ZMYND8
AC092338.5	BMPR1B	C3AR1	DERL1	EIF4E2	FAM63B	GINS4	HIST1H1E	INO80		KIAA1430	LINC00674	MCAT	NDUFB2		PCYT1A		RASSF8.AS1	SEC23IP	TECPR1	URB1					ZNF10
AC093323.3	BMPR2	C3orf14	DERL2	EIF4E3	FAM64A	GIT1	HIST1H2AC	INO80D		KIAA1432	LINC00680	MCC	NDUFB3		PCYT1B		RASSF9	SEC24A	TECR	URI1					ZNF100
AC093616.4	BMS1	C3orf17	DESI2	EIF4EBP1	FAM65A	GIT2	HIST1H2AJ	INPP1		KIAA1456	LINC00685	MCCC1	NDUFB4		PDAP1		RAVER2	SEC24B	TECRP1	URM1					ZNF101
AC093642.3	BMS1P1	C3orf38	DFFA	EIF4EBP2	FAM65B	GJA1	HIST1H2BD	INPP4A		KIAA1462	LINC00710	MCCC2	NDUFB4P2		PDCD10		RB1	SEC24C	TEK	UROD					ZNF106
AC093642.5	BNC2	C3orf58	DFNA5	EIF4ENIF1	FAM66C	GJC1	HIST1H2BF	INPP4B		KIAA1467	LINC00854	MCF2L	NDUFB5		PDCD11		RB1CC1	SEC24D	TEKT1	USB1					ZNF107
AC093673.5	BNIP1	C3orf62	DFNB31	EIF4EP2	FAM72C	GK	HIST1H2BH	INPP5B		KIAA1468	LINC00863	MCFD2	NDUFB6		PDCD4		RBAK	SEC31A	TEKT2	USE1					ZNF117
AC093690.1	BNIP2	C3orf65	DGAT1	EIF4G1	FAM72D	GK5	HIST1H2BK	INPP5D		KIAA1524	LINC00883	MCL1	NDUFB7		PDCD5		RBBP4	SEC31B	TENC1	USHBP1					ZNF12
AC093838.4	BNIP3	C3orf70	DGCR14	EIF4G2	FAM73A	GKAP1	HIST1H2BL	INPP5F		KIAA1549	LINC00888	MCM10	NDUFB8		PDCD6		RBBP4P1	SEC61A1	TENM1	USMG5					ZNF121
AC096664.1	BNIP3L	C4orf19	DGCR2	EIF4G3	FAM76A	GLA	HIST1H3A	INPPL1		KIAA1549L	LINC00903	MCM2	NDUFB9		PDCD6IP		RBBP4P4	SEC61A2	TENM2	USO1					ZNF124
AC098614.2	BOC	C4orf22	DGCR5	EIF4H	FAM76B	GLB1	HIST1H3B	INSIG1		KIAA1551	LINC00909	MCM3	NDUFC1		PDCD7		RBBP5	SEC61B	TENM3	USP1					ZNF131
AC098824.6	BOD1	C4orf27	DGCR6	EIF5	FAM81A	GLB1L	HIST1H3C	INSIG2		KIAA1586	LINC00925	MCM3AP	NDUFC2		PDCL		RBBP6	SEC61G	TENM4	USP10					ZNF134
AC106788.1	BOD1L1	C4orf29	DGCR6L	EIF5A	FAM81B	GLB1L2	HIST1H3D	INSM1		KIAA1598	LINC00936	MCM3AP.AS1	NDUFS1		PDCL3		RBBP7	SEC62	TEP1	USP11					ZNF135
AC107081.5	BOLA3	C4orf3	DGCR8	EIF5A2	FAM83D	GLCCI1	HIST1H3I	INSR		KIAA1644	LINC00943	MCM4	NDUFS2		PDCL3P5		RBBP8	SEC63	TERF1	USP12					ZNF136
AC108448.2	BOLA3.AS1	C4orf32	DGKB	EIF5AL1	FAM84A	GLCE	HIST1H4C	INTS10		KIAA1671	LINC00948	MCM5	NDUFS3		PDE10A		RBBP9	SECISBP2	TERF2	USP12.AS1					ZNF140
AC108488.4	BORA	C4orf33	DGKD	EIF5B	FAM84B	GLDC	HIST1H4E	INTS12		KIAA1683	LINC00963	MCM6	NDUFS4		PDE12		RBFA	SECISBP2L	TERF2IP	USP13					ZNF141
AC114877.3	BPGM	C4orf46	DGKE	EIF6	FAM89A	GLE1	HIST1H4I	INTS2		KIAA1715	LINC00969	MCM7	NDUFS5		PDE1A		RBFOX1	SEH1L	TES	USP14					ZNF142
AC116366.6	BPHL	C4orf47	DGKH	ELAC2	FAM89B	GLG1	HIST1H4J	INTS3		KIAA1731	LINC00982	MCM8	NDUFS6		PDE1C		RBFOX2	SEL1L	TET1	USP15					ZNF143
AC120042.1	BPNT1	C5AR1	DGKI	ELAVL1	FAM8A1	GLI2	HIST2H2BE	INTS4		KIAA1751	LINC00984	MCM9	NDUFS7		PDE2A		RBFOX3	SEL1L3	TET2	USP16					ZNF146
AC133106.2	BPTF	C5orf15	DGUOK	ELAVL2	FAM91A1	GLI3	HIST2H2BF	INTS6		KIAA1841	LINC00996	MCMBP	NDUFS8		PDE3A		RBL1	SELE	TET3	USP19					ZNF148
AC137932.4	BRAF	C5orf22	DHCR24	ELAVL3	FAM92A1	GLIPR1	HIST2H4A	INTS7		KIAA1919	LINC00998	MCPH1	NDUFV1		PDE4B		RBL2	SELK	TEX10	USP2					ZNF154
AC138035.2	BRAP	C5orf24	DHCR7	ELAVL4	FAM92A1P1	GLIPR2	HIVEP1	INTS8		KIAA1958	LINC01088	MCRS1	NDUFV2		PDE4D		RBM10	SELM	TEX14	USP2.AS1					ZNF160
AC144530.1	BRCA1	C5orf30	DHDDS	ELF1	FAM96A	GLIS2	HIVEP2	INTS9		KIAA2018	LINC01089	MCTP1	NDUFV2P1		PDE4DIP		RBM12	SELO	TEX2	USP20					ZNF175
AC159540.1	BRCA2	C5orf34	DHFR	ELF2	FAM96B	GLMN	HIVEP3	INTU		KIAA2022	LINC01091	MCTS1	NDUFV3		PDE5A		RBM12B	SELPLG	TEX26	USP22					ZNF180
AC240274.1	BRCC3	C5orf42	DHFRP1	ELFN2	FAM98A	GLO1	HJURP	IP6K1		KIAA2026	LINC01102	MCU	NEAT1		PDE6B		RBM14	SELT	TEX261	USP24					ZNF181
AC253572.1	BRD1	C5orf45	DHPS	ELK3	FAM98B	GLOD4	HK1	IP6K2		KIDINS220	LINC01105	MCUR1	NEBL		PDE6C		RBM15	SEMA3A	TEX264	USP25					ZNF184
ACAA1	BRD2	C5orf49	DHRS1	ELK4	FANCA	GLRA2	HK2	IPCEF1		KIF11	LINC01114	MDC1	NECAB1		PDE6D		RBM15B	SEMA3C	TEX30	USP28					ZNF189
ACAA2	BRD3	C5orf51	DHRS3	ELL2	FANCB	GLRB	HKR1	IPO11		KIF13A	LINC01122	MDFIC	NECAB2		PDE7A		RBM17	SEMA3D	TEX9	USP3					ZNF195
ACACA	BRD4	C6orf1	DHRS4L2	ELMO1	FANCD2	GLRX	HLA.A	IPO13		KIF13B	LINC01128	MDGA1	NECAP1		PDE7B		RBM18	SEMA3E	TF	USP3.AS1					ZNF197
ACACB	BRD7	C6orf106	DHRS7	ELMO2	FANCD2P2	GLRX3	HLA.B	IPO5		KIF14	LINC01138	MDGA2	NECAP2		PDE8A		RBM19	SEMA4A	TFAM	USP31					ZNF204P
ACAD8	BRD7P2	C6orf118	DHRS7B	ELMOD1	FANCF	GLRX5	HLA.C	IPO7		KIF15	LINC01158	MDH1	NEDD1		PDE8B		RBM22	SEMA4B	TFAP2B	USP32					ZNF207
ACAD9	BRD7P3	C6orf120	DHRS9	ELMOD2	FANCG	GLS	HLA.E	IPO8		KIF16B	LINC01224	MDH1B	NEDD4		PDE9A		RBM22P2	SEMA4D	TFAP2C	USP32P3					ZNF211
ACADM	BRD7P4	C6ORF174	DHRSX	ELMOD3	FANCI	GLT8D1	HLA.H	IPO9		KIF18A	LINC01252	MDH2	NEDD4L		PDGFA		RBM23	SEMA4G	TFAP4	USP33					ZNF213.AS1
ACADVL	BRD8	C6orf203	DHTKD1	ELMSAN1	FANCL	GLT8D2	HLCS	IPP		KIF18B	LINC01278	MDK	NEDD8		PDGFB		RBM25	SEMA5A	TFB2M	USP34					ZNF217
ACAN	BRD9	C6orf211	DHX15	ELN	FANCM	GLTP	HLF	IQCA1		KIF1A	LINC01305	MDM1	NEDD9		PDGFC		RBM26	SEMA5B	TFCP2	USP36					ZNF22
ACAP2	BRE	C6orf25	DHX29	ELOVL1	FANK1	GLTSCR1L	HLTF	IQCB1		KIF1B	LINC01314	MDM2	NEFL		PDGFD		RBM27	SEMA6A	TFDP1	USP37					ZNF226
ACAP3	BRI3	C6orf48	DHX30	ELOVL2	FAP	GLTSCR2	HM13	IQCD		KIF1C	LINC01351	MDM4	NEFM		PDGFRA		RBM28	SEMA6C	TFDP2	USP39					ZNF227
ACAT1	BRINP1	C6orf62	DHX33	ELOVL4	FAR1	GLUD1	HMBOX1	IQCG		KIF20A	LINC01420	MDN1	NEGR1		PDGFRB		RBM3	SEMA6D	TFG	USP4					ZNF232
ACAT2	BRINP2	C6orf89	DHX36	ELOVL5	FAR2P1	GLUL	HMBS	IQCK		KIF20B	LINGO1	ME2	NEIL1		PDGFRL		RBM33	SENP1	TFIP11	USP40					ZNF234
ACBD3	BRINP3	C7orf26	DHX38	ELOVL6	FAR2P2	GLYATL1P2	HMCES	IQGAP1		KIF21A	LINGO2	ME3	NEIL2		PDHA1		RBM38	SENP2	TFPI	USP42					ZNF236
ACBD5	BRIP1	C7orf49	DHX40	ELP2	FARP1	GLYR1	HMCN1	IQGAP2		KIF21B	LINS	MEA1	NEIL3		PDHB		RBM39	SENP5	TFRC	USP44					ZNF24
ACD	BRIX1	C7orf55	DHX57	ELP3	FARP2	GM2A	HMG20A	IQGAP3		KIF22	LIPA	MEAF6	NEK1		PDHX		RBM4	SENP6	TGDS	USP46					ZNF248
ACE	BRK1	C7orf55.LUC7L2	DHX8	ELP4	FARS2	GMCL1	HMGA1	IQSEC1		KIF23	LIPG	MECOM	NEK10		PDIA3		RBM41	SENP7	TGFA	USP47					ZNF25
ACER3	BRMS1	C7orf60	DHX9	ELP5	FARSA	GMDS	HMGA2	IQUB		KIF24	LITAF	MECP2	NEK11		PDIA3P1		RBM47	SEPHS1	TGFB1I1	USP48					ZNF250
ACIN1	BRMS1L	C7orf63	DIABLO	ELP6	FARSB	GMFB	HMGB1	IRAK1BP1		KIF26B	LIX1	MED1	NEK2		PDIA4		RBM48	SEPHS2	TGFB2	USP49					ZNF252P
ACKR1	BROX	C7orf73	DIAPH1	ELTD1	FASN	GMFG	HMGB1P1	IRAK2		KIF27	LIX1L	MED10	NEK3		PDIA5		RBM4B	SEPN1	TGFB3	USP51					ZNF253
ACKR3	BRPF1	C8orf33	DIAPH2	EMC1	FASTKD1	GMNN	HMGB1P10	IREB2		KIF2A	LL22NC03.2H8.5	MED11	NEK4		PDIA6		RBM5	SEPP1	TGFBI	USP53					ZNF254
ACLY	BRPF3	C8orf34	DIAPH3	EMC10	FASTKD2	GMPPA	HMGB1P41	IRF1		KIF2C	LL22NC03.86G7.1	MED12	NEK5		PDIK1L		RBM6	SEPT10	TGFBR1	USP54					ZNF26
ACMSD	BRWD1	C8orf4	DICER1	EMC2	FASTKD3	GMPPB	HMGB1P5	IRF2		KIF3A	LLNLF.187D8.1	MED12L	NEK6		PDK1		RBM7	SEPT11	TGFBR2	USP6NL					ZNF260
ACN9	BRWD3	C8orf46	DICER1.AS1	EMC3	FASTKD5	GMPR2	HMGB2	IRF2BP2		KIF3B	LLNLR.268E12.1	MED13	NEK7		PDK4		RBM8A	SEPT15	TGFBR3	USP7					ZNF263
ACO1	BSDC1	C8orf59	DIEXF	EMC4	FAT1	GMPS	HMGB3	IRF2BPL		KIF3C	LLPH	MED13L	NEK9		PDLIM1		RBM8B	SEPT2	TGFBRAP1	USP8					ZNF264
ACO2	BSG	C9orf116	DIMT1	EMC7	FAT3	GNA11	HMGCL	IRF3		KIF4A	LMAN1	MED14	NELFA		PDLIM2		RBMS1	SEPT3	TGIF1	USP9X					ZNF266
ACOT11	BSN	C9orf117	DIO2	EMC8	FAT4	GNA12	HMGCR	IRF8		KIF4B	LMAN2	MED15	NELFCD		PDLIM3		RBMS1P1	SEPT4	TGIF2	USP9Y					ZNF267
ACOT13	BST2	C9orf142	DIP2A	EMC9	FAU	GNA13	HMGCS1	IRGQ		KIF5A	LMBR1	MED17	NELFE		PDLIM5		RBMS2	SEPT6	TGM2	USPL1					ZNF268
ACOT2	BTAF1	C9orf156	DIP2B	EMCN	FAUP1	GNAI1	HMGN1	IRS1		KIF5B	LMBR1L	MED19	NELL1		PDLIM7		RBMS2P1	SEPT7	TGOLN2	UST					ZNF271
ACOT7	BTBD1	C9orf16	DIP2C	EMD	FAXC	GNAI2	HMGN2	IRS2		KIF5C	LMBRD1	MED21	NELL2		PDP1		RBMS3	SEPT7P2	TGS1	UTP11L					ZNF273
ACOT9	BTBD10	C9orf24	DIRAS1	EME1	FAXDC2	GNAI3	HMGN2P17	IRX3		KIF7	LMBRD2	MED22	NEMF		PDPK1		RBMS3.AS2	SEPT7P3	THADA	UTP14C					ZNF274
ACOX1	BTBD11	C9orf3	DIRC2	EML1	FBL	GNAL	HMGN2P3	ISCA1		KIF9	LMCD1	MED23	NENF		PDPN		RBMX	SEPT7P6	THAP1	UTP15					ZNF275
ACP1	BTBD19	C9orf41	DIS3	EML4	FBLIM1	GNAO1	HMGN2P4	ISCU		KIFAP3	LMF2	MED24	NEO1		PDPR		RBMX2	SEPT7P7	THAP11	UTP18					ZNF277
ACP6	BTBD3	C9orf47	DIS3L	EML6	FBLL1	GNAQ	HMGN2P41	ISG15		KIFC1	LMNA	MED27	NES		PDRG1		RBMX2P3	SEPT7P9	THAP2	UTP20					ZNF28
ACRC	BTBD6	C9orf64	DIS3L2	EMP1	FBLN1	GNAS	HMGN2P5	ISG20L2		KIN	LMNB1	MED28	NET1		PDS5A		RBMXL1	SEPT8	THAP3	UTP23					ZNF280B
ACRV1	BTBD7	C9orf72	DISC1	EMP2	FBLN2	GNAZ	HMGN2P6	ISLR		KIRREL	LMNB2	MED29	NETO1		PDS5B		RBMXP2	SEPT9	THAP4	UTP3					ZNF280C
ACSBG1	BTBD9	C9orf78	DISP1	EMP3	FBLN5	GNB1	HMGN3	ISLR2		KIT	LMO1	MED30	NETO2		PDSS1		RBP1	SEPW1	THAP5	UTP6					ZNF280D
ACSL1	BTD	C9orf85	DISP2	EMX2	FBN1	GNB2L1	HMGN4	ISOC1		KITLG	LMO2	MED31	NEU1		PDXDC1		RBP4	SERAC1	THAP6	UTRN					ZNF281
ACSL3	BTF3	C9orf9	DIXDC1	EMX2OS	FBN2	GNB3	HMGN5	IST1		KIZ	LMO3	MED4	NEUROD1		PDXDC2P		RBPJ	SERBP1	THAP9	UTS2B					ZNF284
ACSL4	BTF3L4	C9orf91	DKC1	ENAH	FBN3	GNB4	HMGXB3	ISY1		KLC1	LMO4	MED6	NEUROD2		PDXK		RBPMS	SERBP1P1	THAP9.AS1	UTY					ZNF285
ACSL6	BTF3L4P2	CA10	DKFZP586I1420	ENC1	FBRS	GNB5	HMGXB4	ISYNA1		KLF10	LMO7	MED7	NEUROD4		PDZD11		RBX1	SERBP1P5	THBS1	UVRAG					ZNF286A
ACSS1	BTG1	CA12	DKFZP667B1610	ENDOD1	FBXL16	GNE	HMMR	ITCH		KLF11	LMOD2	MED8	NEUROD6		PDZD2		RC3H1	SERF2	THBS2	UVSSA					ZNF286B
ACSS2	BTG2	CA2	DKK2	ENDOU	FBXL17	GNG10	HMOX1	ITFG1		KLF12	LMTK2	MED9	NEUROG1		PDZD4		RC3H2	SERGEF	THBS3	UXS1					ZNF292
ACSS3	BTG3	CA5B	DKK3	ENDOV	FBXL19.AS1	GNG11	HMOX2	ITFG2		KLF13	LNPEP	MEF2A	NEUROG2		PDZD8		RCAN1	SERINC1	THEM4	UXT					ZNF3
ACTB	BTN2A1	CA5BP1	DLAT	ENG	FBXL2	GNG12	HN1	ITGA1		KLF2	LNX1	MEF2C	NEXN		PDZRN3		RCAN3	SERINC2	THG1L						ZNF300
ACTBP2	BTN3A1	CAAP1	DLC1	ENHO	FBXL20	GNG2	HN1L	ITGA10		KLF3	LNX1.AS1	MEF2D	NF1		PDZRN4		RCBTB1	SERINC3	THNSL1						ZNF300P1
ACTG1	BTN3A2	CAB39	DLD	ENKUR	FBXL3	GNG3	HNMT	ITGA11		KLF3.AS1	LONP1	MEG3	NF2		PEA15		RCBTB2	SERINC5	THOC1						ZNF302
ACTG1P14	BTNL9	CABIN1	DLEC1	ENO1	FBXL5	GNG4	HNRNPA0	ITGA2		KLF4	LONP2	MEG8	NFASC		PEAK1		RCC1	SERP1	THOC2						ZNF304
ACTL6A	BTRC	CABLES2	DLEU1	ENO2	FBXL7	GNG5	HNRNPA1	ITGA4		KLF6	LONRF1	MEGF10	NFAT5		PEAR1		RCC2	SERP2	THOC3						ZNF317
ACTL6B	BUB1	CACFD1	DLEU2	ENO4	FBXO11	GNG5P2	HNRNPA1L2	ITGA5		KLF7	LONRF2	MEGF6	NFATC1		PEBP1		RCCD1	SERPINB1	THOC5						ZNF318
ACTN1	BUB1B	CACHD1	DLEU7.AS1	ENOPH1	FBXO17	GNG7	HNRNPA1P10	ITGA6		KLF9	LOX	MEGF8	NFATC2		PECAM1		RCHY1	SERPINB6	THOC7						ZNF32
ACTN2	BUB3	CACNA1A	DLG1	ENOSF1	FBXO18	GNG8	HNRNPA1P30	ITGA9		KLHDC10	LOXL1	MEGF9	NFATC2IP		PEF1		RCN1	SERPINB8	THRA						ZNF320
ACTN4	BUD13	CACNA1B	DLG2	ENOX1	FBXO21	GNL1	HNRNPA1P35	ITGAE		KLHDC2	LOXL2	MEIS1	NFATC3		PEG10		RCN1P2	SERPINB9	THRAP3						ZNF326
ACTR10	BUD31	CACNA1C	DLG3	ENPEP	FBXO22	GNL2	HNRNPA1P4	ITGAL		KLHDC3	LPAR1	MEIS2	NFATC4		PEG3		RCN2	SERPINE1	THRB						ZNF330
ACTR1A	BZW1	CACNA1E	DLG5	ENPP1	FBXO25	GNL3	HNRNPA1P41	ITGAM		KLHDC4	LPAR2	MEIS3	NFE2L1		PELI1		RCN3	SERPINE2	THSD1						ZNF331
ACTR1B	BZW1P2	CACNA1G	DLGAP1	ENPP2	FBXO28	GNPAT	HNRNPA1P48	ITGAV		KLHDC8A	LPAR4	MEIS3P1	NFE2L2		PELI2		RCOR1	SERPINF1	THSD4						ZNF333
ACTR2	BZW2	CACNA2D1	DLGAP1.AS1	ENSA	FBXO3	GNPDA1	HNRNPA1P7	ITGAX		KLHDC8B	LPAR5	MELK	NFIA		PELO		RCOR2	SERPING1	THSD7A						ZNF334
ACTR3		CACNB1	DLGAP1.AS5	ENTPD1	FBXO30	GNPDA2	HNRNPA1P8	ITGB1		KLHL1	LPAR6	MEMO1	NFIA.AS1		PELP1		RCOR3	SERPINH1	THUMPD1						ZNF335
ACTR3B		CACNB2	DLGAP2	ENTPD1.AS1	FBXO31	GNPTAB	HNRNPA2B1	ITGB1BP1		KLHL12	LPCAT1	MEOX2	NFIB		PEMT		RCSD1	SERPINI1	THUMPD2						ZNF33A
ACTR5		CACNB3	DLGAP4	ENTPD4	FBXO32	GNPTG	HNRNPA3	ITGB1P1		KLHL13	LPCAT2	MEPCE	NFIC		PENK		RDH10	SERPINI2	THUMPD3						ZNF33B
ACTR6		CACNB4	DLGAP5	ENY2	FBXO33	GNS	HNRNPA3P11	ITGB2		KLHL15	LPGAT1	MERTK	NFIL3		PEPD		RDH11	SERTAD1	THUMPD3.AS1						ZNF34
ACTR8		CACNG3	DLL1	EOGT	FBXO34	GOLGA1	HNRNPA3P6	ITGB2.AS1		KLHL18	LPHN1	MESDC1	NFIX		PER1		RDH13	SERTAD2	THY1						ZNF346
ACVR1		CACNG8	DLL3	EOMES	FBXO38	GOLGA2	HNRNPAB	ITGB3BP		KLHL2	LPHN2	MESDC2	NFKB1		PER2		RDX	SERTAD4	THYN1						ZNF347
ACVR1B		CACUL1	DLL4	EP300	FBXO42	GOLGA2P5	HNRNPC	ITGB5		KLHL20	LPHN3	MEST	NFKBIA		PER3		REC8	SESN1	TIA1						ZNF354A
ACVR1C		CACYBP	DLST	EP400	FBXO44	GOLGA3	HNRNPCP2	ITGB8		KLHL21	LPIN1	MET	NFKBID		PET100		RECK	SESN2	TIAL1						ZNF354C
ACVR2A		CAD	DLX1	EP400NL	FBXO45	GOLGA4	HNRNPD	ITIH5		KLHL23	LPIN2	METAP1	NFKBIE		PEX1		RECQL	SESN3	TIAM1						ZNF362
ACVR2B		CADM1	DLX2	EPAS1	FBXO46	GOLGA6L19	HNRNPDL	ITM2A		KLHL24	LPL	METAP1D	NFKBIZ		PEX11B		RECQL5	SESTD1	TIAM2						ZNF366
ACVRL1		CADM2	DLX5	EPB41	FBXO5	GOLGA6L9	HNRNPF	ITM2B		KLHL25	LPP	METAP2	NFRKB		PEX12		REEP1	SET	TICRR						ZNF367
ACY3		CADM2.AS2	DLX6	EPB41L1	FBXO7	GOLGA7	HNRNPH1	ITM2C		KLHL28	LPPR1	Metazoa_SRP	NFU1		PEX13		REEP3	SETBP1	TIE1						ZNF37A
ACYP1		CADM3	DLX6.AS1	EPB41L2	FBXO9	GOLGA7B	HNRNPH2	ITPA		KLHL29	LPPR2	METTL10	NFX1		PEX19		REEP5	SETD1A	TIFA						ZNF37BP
ACYP2		CADM4	DMAP1	EPB41L3	FBXW11	GOLGA8A	HNRNPH3	ITPK1		KLHL3	LPPR4	METTL14	NFXL1		PEX2		REL	SETD1B	TIGD1						ZNF382
AD000092.3		CADPS	DMD	EPB41L4A	FBXW2	GOLGA8B	HNRNPK	ITPKB		KLHL32	LPPR5	METTL15	NFYA		PEX26		RELA	SETD2	TIMELESS						ZNF383
ADA		CADPS2	DMKN	EPB41L4A.AS1	FBXW4	GOLGA8N	HNRNPKP4	ITPKC		KLHL35	LPXN	METTL16	NFYB		PEX3		RELB	SETD3	TIMM10						ZNF384
ADAL		CALB2	DMPK	EPB41L5	FBXW7	GOLGB1	HNRNPL	ITPR1		KLHL36	LRBA	METTL17	NFYC		PEX5L		RELL1	SETD4	TIMM10B						ZNF385D
ADAM10		CALCOCO1	DMRTA2	EPC1	FBXW8	GOLIM4	HNRNPLL	ITPR2		KLHL4	LRCH1	METTL21A	NFYC.AS1		PFAS		REPIN1	SETD5	TIMM13						ZNF395
ADAM12		CALCOCO2	DMTF1	EPC2	FBXW9	GOLM1	HNRNPM	ITPRIP		KLHL42	LRCH2	METTL22	NGDN		PFDN1		REPS1	SETD7	TIMM17A						ZNF397
ADAM17		CALCRL	DMWD	EPG5	FCER1G	GOLPH3	HNRNPR	ITPRIPL1		KLHL5	LRCH3	METTL23	NGFRAP1		PFDN2		RER1	SETD8	TIMM17B						ZNF398
ADAM19		CALD1	DMXL1	EPHA2	FCF1	GOLPH3L	HNRNPRP1	ITPRIPL2		KLHL6	LRIF1	METTL2A	NGLY1		PFDN4		RERE	SETDB1	TIMM21						ZNF407
ADAM1B		CALM1	DMXL2	EPHA3	FCGBP	GOLT1B	HNRNPU	ITSN1		KLHL6.AS1	LRIG1	METTL2B	NGRN		PFDN5		REST	SETMAR	TIMM22						ZNF408
ADAM22		CALM2	DNA2	EPHA4	FCGR1A	GON4L	HNRNPU.AS1	ITSN2		KLHL7	LRIG2	METTL3	NHLH1		PFKFB2		REV1	SETX	TIMM23						ZNF41
ADAM23		CALM2P2	DNAAF1	EPHA5	FCGR1B	GOPC	HNRNPUL1	IVD		KLHL8	LRIG3	METTL4	NHLH2		PFKFB3		REV3L	SEZ6	TIMM23B						ZNF410
ADAM28		CALM2P3	DNAAF2	EPHA7	FCGR1C	GORAB	HNRNPUL2	IVNS1ABP		KLHL9	LRMP	METTL5	NHLRC2		PFKFB4		REXO2	SEZ6L	TIMM44						ZNF415
ADAM33		CALM3	DNAH1	EPHB1	FCGR2A	GORASP1	HOMER1	IWS1		KMT2A	LRP1	METTL7A	NHLRC3		PFKL		RFC1	SEZ6L2	TIMM8B						ZNF420
ADAM9		CALML4	DNAH10	EPHB2	FCGR3A	GORASP2	HOMER2			KMT2B	LRP10	METTL8	NHP2		PFKM		RFC2	SF1	TIMMDC1						ZNF423
ADAMTS1		CALN1	DNAH10OS	EPHB4	FCGRT	GOSR1	HOOK1			KMT2C	LRP11	METTL9	NHP2L1		PFKP		RFC3	SF3A1	TIMP1						ZNF426
ADAMTS12		CALR	DNAH11	EPHB6	FCHO2	GOSR2	HOOK3			KMT2D	LRP12	MEX3A	NHSL1		PFN1		RFC4	SF3A3	TIMP2						ZNF428
ADAMTS2		CALU	DNAH12	EPHX1	FCHSD2	GOT1	HOPX			KMT2E	LRP1B	MEX3B	NICN1		PFN1P1		RFC5	SF3B1	TIMP3						ZNF429
ADAMTS4		CAMK1D	DNAH14	EPHX2	FDFT1	GOT2	HP08942			KNOP1	LRP2	MEX3C	NID1		PFN2		RFFL	SF3B2	TINAGL1						ZNF43
ADAMTS5		CAMK2B	DNAH17	EPM2AIP1	FDPS	GP1BA	HP1BP3			KNSTRN	LRP2BP	MEX3D	NID2		PGAM1		RFPL1S	SF3B3	TINF2						ZNF430
ADAMTS6		CAMK2D	DNAH2	EPN2	FDX1	GPAA1	HPGDS			KNTC1	LRP3	MFAP1	NIF3L1		PGAM5		RFTN1	SF3B4	TIPARP						ZNF431
ADAMTS9		CAMK2G	DNAH3	EPPK1	FEM1B	GPALPP1	HPRT1			KPNA1	LRP4	MFAP2	NIFK		PGAP1		RFTN2	SF3B5	TIPIN						ZNF432
ADAMTSL1		CAMK2N1	DNAH5	EPRS	FEM1C	GPAM	HPS4			KPNA2	LRP5	MFAP3L	NIM1K		PGAP3		RFWD2	SF3B6	TIPRL						ZNF433
ADAMTSL3		CAMK4	DNAH6	EPS15	FEN1	GPANK1	HPS5			KPNA3	LRP6	MFAP4	NIN		PGBD1		RFWD3	SFI1	TJP1						ZNF436
ADAP2		CAMKK2	DNAH7	EPS15L1	FER	GPATCH1	HPX			KPNA4	LRP8	MFF	NINJ1		PGBD5		RFX2	SFMBT1	TJP2						ZNF438
ADAR		CAMKMT	DNAH9	EPS8	FERMT2	GPATCH11	HRK			KPNA5	LRPAP1	MFGE8	NINL		PGD		RFX3	SFMBT2	TK1						ZNF439
ADARB1		CAMKV	DNAI1	EPT1	FERMT3	GPATCH2	HRSP12			KPNA6	LRPPRC	MFHAS1	NIP7		PGF		RFX4	SFPQ	TK2						ZNF44
ADARB2		CAMLG	DNAJA1	ERAL1	FEZ1	GPATCH2L	HS2ST1			KPNB1	LRR1	MFN1	NIPAL3		PGGT1B		RFX5	SFR1	TKT						ZNF442
ADAT1		CAMSAP1	DNAJA2	ERAP1	FEZ2	GPATCH3	HS3ST1			KRAS	LRRC1	MFN2	NIPBL		PGK1		RFX7	SFRP1	TKTL1						ZNF443
ADCK1		CAMSAP2	DNAJA3	ERAP2	FEZF2	GPATCH4	HS3ST3B1			KRBOX4	LRRC10B	MFNG	NIPSNAP1		PGM1		RFXANK	SFRP2	TLCD2						ZNF445
ADCY1		CAMSAP3	DNAJA4	ERBB2	FGD1	GPATCH8	HS3ST4			KRCC1	LRRC16A	MFSD1	NIPSNAP3A		PGM2		RGAG4	SFRP4	TLDC1						ZNF449
ADCY10P1		CAMTA1	DNAJB1	ERBB2IP	FGD2	GPBP1	HS6ST1			KRIT1	LRRC17	MFSD10	NIPSNAP3B		PGM2L1		RGCC	SFSWAP	TLE1						ZNF45
ADCY2		CAND1	DNAJB11	ERBB3	FGD3	GPBP1L1	HS6ST2			KRR1	LRRC27	MFSD11	NISCH		PGM3		RGL1	SFT2D1	TLE3						ZNF451
ADCY3		CANT1	DNAJB12	ERBB4	FGD4	GPC1	HS6ST3			KRT10	LRRC28	MFSD2A	NIT1		PGM5		RGL2	SFT2D2	TLE4						ZNF454
ADCY4		CANX	DNAJB13	ERC1	FGD5	GPC2	HSBP1			KRT31	LRRC32	MFSD5	NIT2		PGM5P2		RGMA	SFTA1P	TLK1						ZNF460
ADCY5		CAP1	DNAJB14	ERC2	FGD5.AS1	GPC3	HSCB			KRTCAP2	LRRC34	MFSD6	NKAIN1		PGRMC1		RGMB	SFXN1	TLK2						ZNF461
ADCY9		CAP2	DNAJB2	ERCC1	FGD6	GPC4	HSD17B10			KTN1	LRRC36	MFSD8	NKAIN2		PGRMC2		RGP1	SFXN2	TLK2P1						ZNF462
ADCYAP1R1		CAPG	DNAJB4	ERCC3	FGF1	GPC5	HSD17B11			KXD1	LRRC37A	MFSD9	NKAIN3		PGS1		RGPD1	SFXN3	TLN1						ZNF468
ADD1		CAPN2	DNAJB5	ERCC4	FGF12	GPC6	HSD17B12				LRRC37A14P	MGA	NKAIN4		PHACTR1		RGPD2	SFXN4	TLN2						ZNF470
ADD2		CAPN7	DNAJB6	ERCC5	FGF13	GPCPD1	HSD17B4				LRRC37A16P	MGAT1	NKAP		PHACTR2		RGPD3	SFXN5	TLR1						ZNF471
ADD3		CAPNS1	DNAJB9	ERCC6L	FGF14	GPD1	HSD17B7				LRRC37A17P	MGAT4A	NKD1		PHACTR3		RGPD4	SGCB	TLR10						ZNF473
ADGB		CAPRIN1	DNAJC1	ERCC6L2	FGF2	GPD1L	HSD17B7P2				LRRC37A2	MGAT4C	NKD2		PHACTR4		RGPD5	SGCD	TLR4						ZNF474
ADH5		CAPRIN2	DNAJC10	ERF	FGF9	GPD2	HSDL1				LRRC37A3	MGAT5	NKIRAS1		PHAX		RGPD6	SGCE	TLR7						ZNF480
ADH5P4		CAPS	DNAJC13	ERG	FGFBP2	GPER1	HSDL2				LRRC37A4P	MGEA5	NKIRAS2		PHB		RGPD8	SGIP1	TM2D1						ZNF483
ADHFE1		CAPZA1	DNAJC14	ERGIC1	FGFBP3	GPHN	HSF1				LRRC37B	MGLL	NKTR		PHB2		RGS1	SGK1	TM2D2						ZNF490
ADI1		CAPZA2	DNAJC15	ERGIC2	FGFR1	GPI	HSF2				LRRC37BP1	MGME1	NKX2.1		PHC1		RGS10	SGK223	TM2D3						ZNF491
ADIPOR1		CAPZB	DNAJC16	ERGIC3	FGFR1OP	GPIHBP1	HSP90AA1				LRRC3B	MGMT	NKX2.2		PHC1P1		RGS12	SGK3	TM4SF1						ZNF492
ADIPOR2		CARD10	DNAJC17	ERH	FGFR1OP2	GPM6A	HSP90AA4P				LRRC4	MGP	NLGN1		PHC2		RGS16	SGK494	TM4SF18						ZNF493
ADK		CARD6	DNAJC18	ERI1	FGFR2	GPM6B	HSP90AA6P				LRRC40	MGRN1	NLGN1.AS1		PHC3		RGS17	SGMS1	TM7SF3						ZNF496
ADM		CARD8	DNAJC19	ERI2	FGFR3	GPN1	HSP90AB1				LRRC41	MGST1	NLGN2		PHF1		RGS2	SGMS2	TM9SF1						ZNF500
ADNP		CARHSP1	DNAJC2	ERI3	FGGY	GPN3	HSP90AB2P				LRRC42	MGST2	NLGN3		PHF10		RGS20	SGOL1	TM9SF2						ZNF501
ADNP2		CARKD	DNAJC21	ERICH1	FH	GPNMB	HSP90AB3P				LRRC47	MGST3	NLGN4X		PHF11		RGS22	SGOL2	TM9SF3						ZNF502
ADORA2B		CARS	DNAJC24	ERICH3	FHAD1	GPR107	HSP90B1				LRRC48	MIA3	NLGN4Y		PHF12		RGS3	SGPL1	TM9SF4						ZNF503
ADORA3		CASC1	DNAJC25	ERLEC1	FHDC1	GPR108	HSP90B2P				LRRC49	MIAT	NLK		PHF13		RGS5	SGSM2	TMA16						ZNF506
ADPGK		CASC10	DNAJC27	ERLIN1	FHL1	GPR116	HSP90B3P				LRRC4C	MIB1	NLN		PHF14		RGS6	SGTA	TMA7						ZNF507
ADPRHL2		CASC15	DNAJC3	ERLIN2	FHL2	GPR12	HSPA12A				LRRC55	MICAL1	NLRC3		PHF19		RGS7	SGTB	TMBIM1						ZNF510
ADPRM		CASC3	DNAJC30	ERMAP	FHOD1	GPR125	HSPA12B				LRRC57	MICAL3	NLRC5		PHF2		RHBDD2	SH2B3	TMBIM4						ZNF512
ADRA2A		CASC4	DNAJC6	ERMP1	FHOD3	GPR126	HSPA13				LRRC58	MICALL1	NLRP1		PHF20		RHBDF2	SH2D3C	TMBIM6						ZNF516
ADRB1		CASC5	DNAJC7	ERN1	FIBIN	GPR133	HSPA14				LRRC59	MICU1	NLRP3		PHF20L1		RHBDL2	SH3BGRL	TMC2						ZNF518A
ADRB2		CASD1	DNAJC8	ERO1L	FIBP	GPR137B	HSPA1A				LRRC6	MICU2	NMD3		PHF21A		RHEB	SH3BGRL2	TMC4						ZNF518B
ADRBK2		CASK	DNAJC8P1	ERO1LB	FICD	GPR137C	HSPA1B				LRRC7	MICU3	NME1		PHF21B		RHEBP1	SH3BGRL3	TMC7						ZNF519
ADRM1		CASP1	DNAJC9	ERP29	FIG4	GPR153	HSPA2				LRRC70	MID1	NME1.NME2		PHF23		RHEBP2	SH3BP2	TMC8						ZNF521
ADSL		CASP10	DNAL1	ERP44	FIGN	GPR155	HSPA4				LRRC71	MIDN	NME4		PHF3		RHNO1	SH3BP4	TMCC1						ZNF528
ADSS		CASP2	DNAL4	ERRFI1	FIGNL1	GPR158	HSPA4L				LRRC75A.AS1	MIEF1	NME5		PHF6		RHOA	SH3D19	TMCC3						ZNF529
AEBP1		CASP3	DNALI1	ERV3.1	FILIP1	GPR161	HSPA5				LRRC8A	MIEN1	NME6		PHF8		RHOB	SH3GL1	TMCO1						ZNF532
AEBP2		CASP4	DNASE1	ERVK3.1	FILIP1L	GPR17	HSPA6				LRRC8B	MIER1	NME7		PHGDH		RHOBTB1	SH3GL2	TMCO3						ZNF536
AEN		CASP6	DNASE1L1	ESAM	FIP1L1	GPR171	HSPA7				LRRC8C	MIER3	NME9		PHIP		RHOBTB2	SH3GL3	TMED10						ZNF540
AES		CASP7	DNASE2	ESCO1	FIS1	GPR180	HSPA8				LRRC9	MIIP	NMNAT2		PHKA2		RHOBTB3	SH3GLB1	TMED2						ZNF542P
AF001548.5		CASP8AP2	DNER	ESCO2	FJX1	GPR183	HSPA8P5				LRRCC1	MILR1	NMRAL1		PHKB		RHOC	SH3KBP1	TMED3						ZNF543
AF127936.5		CAST	DNHD1	ESD	FKBP10	GPR22	HSPA8P9				LRRFIP1	MINOS1	NMRK1		PHKG2		RHOG	SH3PXD2A	TMED4						ZNF544
AF131215.3		CAT	DNM1	ESF1	FKBP11	GPR27	HSPA9				LRRFIP2	MINPP1	NMT1		PHLDA1		RHOJ	SH3PXD2B	TMED5						ZNF546
AF131215.4		CAV1	DNM1L	ESPL1	FKBP14	GPR34	HSPB1				LRRIQ1	MIOS	NMT2		PHLDB1		RHOQ	SH3RF1	TMED7						ZNF547
AF230666.2		CAV2	DNM2	ESYT1	FKBP15	GPR37	HSPB11				LRRK1	MIPEPP3	NMU		PHLDB2		RHOT1	SH3TC1	TMED8						ZNF548
AFAP1		CBFA2T2	DNM3	ESYT2	FKBP1A	GPR37L1	HSPD1				LRRK2	MIPOL1	NNAT		PHLPP1		RHOU	SH3YL1	TMED9						ZNF549
AFAP1L1		CBFB	DNM3OS	ETAA1	FKBP1B	GPR56	HSPD1P1				LRRN1	MIR124.2HG	NNT		PHLPP2		RHPN2	SHANK2	TMEFF2						ZNF550
AFAP1L2		CBL	DNMBP	ETF1	FKBP1C	GPR75.ASB3	HSPE1				LRRN2	MIR133A1HG	NNT.AS1		PHPT1		RIBC1	SHANK3	TMEM101						ZNF554
AFF1		CBLB	DNMT1	ETFA	FKBP2	GPR82	HSPE1P2				LRRN3	MIR137HG	NOA1		PHRF1		RIBC2	SHARPIN	TMEM104						ZNF557
AFF2		CBLL1	DNMT3A	ETFB	FKBP3	GPR85	HSPG2				LRRTM2	MIR143HG	NOB1		PHTF1		RIC3	SHB	TMEM106B						ZNF558
AFF3		CBLN2	DNPEP	ETFDH	FKBP4	GPR89A	HSPH1				LRRTM3	MIR16.1	NOC2L		PHTF2		RIC8A	SHC1	TMEM106C						ZNF559
AFF4		CBLN4	DNPH1	ETHE1	FKBP5	GPR89B	HTATSF1				LRRTM4	MIR16.2	NOC3L		PHYH		RIC8B	SHC2	TMEM107						ZNF561
AFG3L2		CBR4	DNTTIP1	ETNK1	FKBP7	GPR98	HTR2A				LRSAM1	MIR181A1HG	NOD1		PHYHIP		RICTOR	SHC3	TMEM108						ZNF562
AFMID		CBWD1	DNTTIP2	ETS1	FKBP9	GPRASP1	HTR2C				LRTOMT	MIR22HG	NODAL		PHYHIPL		RIF1	SHCBP1	TMEM108.AS1						ZNF564
AFTPH		CBWD2	DOC2A	ETS2	FKBP9P1	GPRASP2	HTRA1				LSAMP	MIR29B1	NOG		PHYKPL		RIIAD1	SHD	TMEM109						ZNF565
AGAP1		CBWD3	DOCK1	ETV1	FKRP	GPRC5B	HTRA3				LSAMP.AS1	MIR3679	NOL10		PI4K2A		RILPL1	SHE	TMEM11						ZNF566
AGAP10		CBWD5	DOCK10	ETV3	FKTN	GPRC5C	HTT				LSG1	MIR3680.2	NOL11		PI4K2B		RILPL2	SHFM1	TMEM115						ZNF567
AGAP3		CBWD7	DOCK11	ETV5	FLAD1	GPRIN3	HUNK				LSM1	MIR3916	NOL4		PI4KA		RIMBP2	SHISA2	TMEM117						ZNF568
AGAP4		CBX1	DOCK2	ETV6	FLCN	GPS1	HUS1				LSM10	MIR4426	NOL4L		PI4KAP1		RIMKLA	SHISA5	TMEM119						ZNF570
AGAP6		CBX3	DOCK3	EVA1C	FLI1	GPSM1	HUWE1				LSM11	MIR4435.1HG	NOL6		PI4KAP2		RIMKLB	SHISA7	TMEM120A						ZNF571.AS1
AGBL2		CBX3P3	DOCK4	EVC	FLII	GPSM2	HVCN1				LSM12	MIR4458HG	NOL7		PI4KB		RIMKLBP2	SHISA9	TMEM123						ZNF573
AGBL4		CBX3P9	DOCK5	EVI2A	FLJ31306	GPT2	HYAL2				LSM12P1	MIR4477A	NOL8		PIANP		RIMS1	SHMT2	TMEM126A						ZNF577
AGBL4.IT1		CBX5	DOCK6	EVI2B	FLJ34503	GPX1	HYDIN				LSM14A	MIR4477B	NOL9		PIAS1		RIMS2	SHOC2	TMEM126B						ZNF582.AS1
AGBL5		CBX6	DOCK7	EVI5	FLJ37453	GPX1P1	HYDIN2				LSM14B	MIR4519	NOLC1		PIAS2		RIN2	SHPK	TMEM127						ZNF583
AGFG1		CBY1	DOCK8	EVL	FLNA	GPX3	HYLS1				LSM2	MIR4714	NOM1		PIAS3		RIN3	SHPRH	TMEM128						ZNF585A
AGGF1		CC2D1B	DOCK9	EWSR1	FLNB	GPX4	HYOU1				LSM3	MIR568	NOMO1		PIBF1		RING1	SHQ1	TMEM130						ZNF585B
AGK		CC2D2A	DOK4	EXD2	FLNC	GPX7	HYPK				LSM3P5	MIR5682	NONO		PICALM		RINL	SHROOM1	TMEM131						ZNF586
AGL		CCAR1	DOK5	EXD3	FLOT1	GPX8					LSM4	MIR6080	NOP10		PID1		RINT1	SHROOM2	TMEM132B						ZNF587
AGO1		CCAR2	DOK6	EXO1	FLOT2	GRAMD1A					LSM5	MIR610	NOP16		PIEZO2		RIOK1	SHROOM3	TMEM132C						ZNF587B
AGO2		CCBE1	DOLK	EXOC1	FLRT1	GRAMD1B					LSM6	MIR616	NOP2		PIF1		RIOK2	SHROOM4	TMEM135						ZNF589
AGO3		CCBL2	DONSON	EXOC2	FLRT2	GRAMD1C					LSM7	MIR6723	NOP56		PIFO		RIOK3	SIAE	TMEM136						ZNF597
AGO4		CCDC101	DOPEY1	EXOC3	FLRT3	GRAMD3					LSM8	MIR7.3HG	NOP58		PIGA		RIPK1	SIAH1	TMEM138						ZNF600
AGPAT1		CCDC102A	DOPEY2	EXOC4	FLT1	GRASP					LSR	MIS12	NOS1AP		PIGC		RIPK2	SIAH2	TMEM141						ZNF605
AGPAT3		CCDC102B	DOT1L	EXOC5	FLT4	GRB10					LSS	MIS18A	NOSIP		PIGCP1		RIT1	SIAH3	TMEM144						ZNF606
AGPAT4		CCDC104	DPAGT1	EXOC6	FLVCR1	GRB14					LST1	MIS18BP1	NOSTRIN		PIGF		RIT2	SIDT2	TMEM147						ZNF608
AGPAT5		CCDC108	DPCD	EXOC6B	FLVCR2	GRB2					LTA4H	MITD1	NOTCH1		PIGG		RLF	SIGLEC10	TMEM14A						ZNF609
AGPAT6		CCDC109B	DPEP1	EXOC7	FMN1	GREB1L					LTBP1	MITF	NOTCH2		PIGH		RLIM	SIGLEC14	TMEM14B						ZNF611
AGPS		CCDC11	DPF2	EXOC8	FMN2	GRHPR					LTBP4	MKI67	NOTCH3		PIGK		RMDN1	SIGLEC8	TMEM14C						ZNF614
AGRN		CCDC112	DPF3	EXOG	FMNL2	GRIA1					LTBR	MKKS	NOTCH4		PIGL		RMDN3	SIGMAR1	TMEM150C						ZNF618
AGT		CCDC113	DPH3	EXOSC1	FMNL3	GRIA2					LTN1	MKL1	NOVA1		PIGN		RMI1	SIK1	TMEM151B						ZNF619
AGTPBP1		CCDC115	DPH5	EXOSC10	FMO1	GRIA3					LTV1	MKL2	NOVA2		PIGO		RMI2	SIK2	TMEM156						ZNF620
AGTRAP		CCDC12	DPH6	EXOSC2	FMOD	GRIA4					LUC7L	MKLN1	NOX4		PIGP		RMND1	SIK3	TMEM158						ZNF621
AHCTF1		CCDC120	DPH7	EXOSC3	FMR1	GRID2					LUC7L3	MKNK1	NPAS2		PIGQ		RMND5A	SIK3.IT1	TMEM159						ZNF622
AHCY		CCDC124	DPM1	EXOSC5	FN1	GRIK2					LUM	MKNK2	NPAS3		PIGS		RMND5B	SIKE1	TMEM161B						ZNF626
AHCYL1		CCDC127	DPM3	EXOSC6	FN3KRP	GRIK3					LUZP1	MKRN1	NPAT		PIGT		RMST	SIL1	TMEM161B.AS1						ZNF627
AHCYL2		CCDC130	DPP10	EXOSC7	FNBP1	GRIK4					LUZP2	MKRN2	NPC1		PIGU		RN7SK	SIMC1	TMEM163						ZNF638
AHDC1		CCDC132	DPP6	EXOSC8	FNBP1L	GRIN2A					LXN	MKS1	NPC2		PIGX		RN7SKP139	SIN3A	TMEM165						ZNF639
AHI1		CCDC136	DPP8	EXOSC9	FNBP4	GRIN2B					LY6E	MKX	NPDC1		PIH1D1		RN7SKP275	SIPA1	TMEM167A						ZNF641
AHNAK		CCDC137	DPPA4	EXPH5	FNDC1	GRINA					LY86	MLC1	NPEPPS		PIK3AP1		RN7SL169P	SIPA1L1	TMEM168						ZNF644
AHR		CCDC138	DPY19L1	EXT1	FNDC3A	GRIP1					LY96	MLEC	NPHP1		PIK3C2A		RN7SL2	SIPA1L2	TMEM169						ZNF649
AHSA1		CCDC14	DPY19L1P1	EXT2	FNDC3B	GRIP2					LYAR	MLF1	NPHP3		PIK3C2B		RN7SL382P	SIRPA	TMEM170A						ZNF652
AHSA2		CCDC141	DPY19L2	EXTL2	FNDC5	GRIPAP1					LYG2	MLF2	NPHP4		PIK3C3		RN7SL416P	SIRT1	TMEM173						ZNF655
AIDA		CCDC144A	DPY19L3	EXTL3	FNIP1	GRK4					LYN	MLH1	NPIPA1		PIK3CA		RN7SL419P	SIRT2	TMEM175						ZNF66
AIF1		CCDC144B	DPY19L4	EYA1	FNIP2	GRM3					LYPD1	MLH3	NPIPA3		PIK3CB		RN7SL832P	SIRT3	TMEM178A						ZNF660
AIF1L		CCDC144CP	DPY30	EYA3	FNTA	GRM5					LYPD6	MLIP	NPIPA5		PIK3CD		RNA5SP122	SIRT7	TMEM178B						ZNF662
AIFM1		CCDC146	DPYD	EYA4	FNTB	GRM7					LYPLA1	MLKL	NPIPA7		PIK3CG		RNA5SP151	SIVA1	TMEM179B						ZNF664
AIG1		CCDC149	DPYSL2	EZH1	FOCAD	GRM8					LYPLA2	MLLT1	NPIPA8		PIK3IP1		RNASE1	SIX1	TMEM18						ZNF667
AIMP1		CCDC15	DPYSL3	EZH2	FOLH1	GRN					LYPLAL1	MLLT10	NPIPB11		PIK3R1		RNASEH1	SIX2	TMEM180						ZNF667.AS1
AIMP2		CCDC150	DPYSL4	EZR	FOLR1	GRPEL1					LYRM1	MLLT11	NPIPB3		PIK3R3		RNASEH2A	SIX3	TMEM181						ZNF670
AIP		CCDC152	DPYSL5		FOLR2	GRPEL2					LYRM2	MLLT3	NPIPB4		PIK3R4		RNASEH2B	SIX3.AS1	TMEM183A						ZNF671
AJUBA		CCDC157	DR1		FOPNL	GRSF1					LYRM4	MLLT4	NPIPB5		PIK3R5		RNASEH2C	SIX4	TMEM184B						ZNF674.AS1
AK1		CCDC160	DRAM1		FOS	GS1.124K5.11					LYRM5	MLLT4.AS1	NPIPB9		PIK3R6		RNASET2	SKA1	TMEM184C						ZNF675
AK2		CCDC167	DRAM2		FOSB	GS1.124K5.12					LYRM7	MLLT6	NPIPP1		PIKFYVE		RND3	SKA2	TMEM189						ZNF677
AK3		CCDC170	DRAP1		FOSL1P1	GS1.18A18.1					LYRM9	MLST8	NPL		PILRB		RNF10	SKA3	TMEM19						ZNF678
AK4		CCDC171	DRAXIN		FOSL2	GS1.257G1.1					LYSMD1	MLX	NPM1		PIM1		RNF103	SKAP2	TMEM192						ZNF680
AK4P1		CCDC173	DRC1		FOXC1	GSDMD					LYSMD3	MLXIP	NPM1P27		PIM2		RNF11	SKI	TMEM194A						ZNF682
AK6		CCDC174	DRG1		FOXD2	GSE1					LYSMD4	MMAB	NPM1P39		PIM3		RNF111	SKIDA1	TMEM194B						ZNF684
AK7		CCDC175	DROSHA		FOXF1	GSK3B					LYST	MMADHC	NPM1P6		PIN1		RNF112	SKIL	TMEM199						ZNF687
AK9		CCDC176	DRP2		FOXF2	GSKIP					LZIC	MMD	NPNT		PIN4		RNF113A	SKIV2L2	TMEM2						ZNF689
AKAP10		CCDC18	DSCAM		FOXG1	GSN					LZTFL1	MME	NPR3		PIN4P1		RNF114	SKP1	TMEM200C						ZNF69
AKAP11		CCDC180	DSCAML1		FOXG1.AS1	GSPT1					LZTR1	MMGT1	NPRL2		PINK1.AS		RNF115	SKP1P1	TMEM203						ZNF692
AKAP12		CCDC181	DSCC1		FOXJ1	GSPT2					LZTS1	MMP14	NPRL3		PIP4K2A		RNF122	SKP2	TMEM204						ZNF7
AKAP13		CCDC184	DSCR3		FOXJ2	GSR					LZTS3	MMP16	NPTN		PIP4K2B		RNF125	SLA	TMEM205						ZNF70
AKAP14		CCDC186	DSE		FOXJ3	GSS						MMP2	NPTX1		PIP4K2C		RNF13	SLAIN1	TMEM206						ZNF700
AKAP17A		CCDC19	DSEL		FOXK1	GSTA4						MMP24.AS1	NPTXR		PIP5K1A		RNF130	SLAIN2	TMEM208						ZNF704
AKAP5		CCDC23	DSG2		FOXK2	GSTCD						MMP25	NPY		PIP5K1B		RNF135	SLBP	TMEM209						ZNF706
AKAP6		CCDC25	DSN1		FOXM1	GSTK1						MMP28	NPY1R		PIR		RNF138	SLC10A1	TMEM214						ZNF708
AKAP7		CCDC28A	DSP		FOXN2	GSTM1						MMRN1	NQO1		PISD		RNF139	SLC10A7	TMEM216						ZNF711
AKAP8		CCDC28B	DST		FOXN3	GSTM2						MMRN2	NQO2		PITHD1		RNF14	SLC11A1	TMEM218						ZNF713
AKAP8L		CCDC3	DSTN		FOXN4	GSTM3						MMS22L	NR1D2		PITPNA		RNF141	SLC11A2	TMEM219						ZNF714
AKAP9		CCDC30	DSTNP2		FOXO1	GSTM4						MN1	NR1H3		PITPNB		RNF144A	SLC12A2	TMEM222						ZNF718
AKIRIN1		CCDC34	DSTYK		FOXO3	GSTM5						MNAT1	NR2C1		PITPNC1		RNF144B	SLC12A4	TMEM223						ZNF720
AKIRIN2		CCDC37	DTD1		FOXO3B	GSTO1						MND1	NR2C2		PITPNM1		RNF145	SLC12A6	TMEM229B						ZNF721
AKNA		CCDC39	DTD2		FOXO6	GSTO2						MNDA	NR2E1		PITRM1		RNF149	SLC12A7	TMEM230						ZNF724P
AKR1A1		CCDC40	DTL		FOXP1	GSTP1						MNS1	NR2F1		PJA1		RNF150	SLC13A4	TMEM231						ZNF726
AKR1B1		CCDC43	DTNA		FOXP2	GTDC1						MOAP1	NR2F1.AS1		PJA2		RNF152	SLC15A2	TMEM237						ZNF730
AKR1C1		CCDC47	DTNB		FOXP4	GTF2A1						MOB1A	NR2F2		PKD1		RNF157	SLC15A3	TMEM242						ZNF732
AKR1C2		CCDC50	DTNBP1		FOXRED1	GTF2A2						MOB1B	NR2F2.AS1		PKD1L3		RNF165	SLC15A4	TMEM243						ZNF737
AKR7A2		CCDC53	DTWD1		FOXRED2	GTF2B						MOB3A	NR3C1		PKD1P6		RNF167	SLC16A1	TMEM245						ZNF738
AKT3		CCDC58	DTX1		FP236383.4	GTF2E1						MOB3B	NR4A1		PKD2		RNF168	SLC16A1.AS1	TMEM246						ZNF74
AKTIP		CCDC59	DTX3L		FP565260.1	GTF2F1						MOB4	NR4A2		PKDCC		RNF169	SLC16A10	TMEM248						ZNF740
AL049871.1		CCDC6	DTX4		FPGS	GTF2F2						MOCS2	NR4A3		PKIA		RNF170	SLC16A12	TMEM25						ZNF75A
AL132709.8		CCDC65	DTYMK		FPR1	GTF2H1						MOCS3	NR6A1		PKIB		RNF180	SLC16A14	TMEM251						ZNF75D
AL133243.1		CCDC66	DUOX1		FRA10AC1	GTF2H2						MOK	NRAS		PKIG		RNF181	SLC16A2	TMEM254						ZNF761
AL133243.2		CCDC68	DUS3L		FREM1	GTF2H2B						MON1B	NRBF2		PKM		RNF182	SLC16A4	TMEM255B						ZNF765
AL139184.1		CCDC71L	DUSP1		FRG1	GTF2H2C						MON2	NRBP1		PKN2		RNF185	SLC16A6	TMEM256						ZNF766
AL353644.10		CCDC74A	DUSP10		FRG1B	GTF2H3						MORC3	NRBP2		PKNOX1		RNF187	SLC16A7	TMEM256P2						ZNF770
AL592183.1		CCDC74B	DUSP11		FRK	GTF2H5						MORC4	NRCAM		PKP2		RNF19A	SLC16A9	TMEM257						ZNF776
ALAD		CCDC77	DUSP12		FRMD3	GTF2I						MORF4	NRD1		PKP4		RNF19B	SLC17A6	TMEM258						ZNF778
ALAS1		CCDC80	DUSP14		FRMD4A	GTF2IP1						MORF4L1	NRDE2		PLA2G12A		RNF2	SLC17A7	TMEM260						ZNF780A
ALCAM		CCDC81	DUSP16		FRMD4B	GTF2IRD1						MORF4L1P1	NREP		PLA2G15		RNF20	SLC17A8	TMEM261						ZNF780B
ALDH16A1		CCDC82	DUSP18		FRMD5	GTF2IRD2						MORF4L2	NRF1		PLA2G16		RNF213	SLC18B1	TMEM263						ZNF781
ALDH18A1		CCDC84	DUSP2		FRMD6	GTF2IRD2B						MORN2	NRG1		PLA2G4C		RNF214	SLC19A2	TMEM30A						ZNF785
ALDH1B1		CCDC85B	DUSP22		FRMD8	GTF3C1						MORN4	NRG1.IT1		PLA2R1		RNF216	SLC1A1	TMEM33						ZNF786
ALDH1L1		CCDC85C	DUSP3		FRMPD1	GTF3C3						MORN5	NRG3		PLAA		RNF216P1	SLC1A2	TMEM35						ZNF79
ALDH1L2		CCDC88A	DUSP4		FRMPD2	GTF3C4						MOSPD1	NRIP1		PLAC9		RNF217	SLC1A3	TMEM38B						ZNF791
ALDH2		CCDC88C	DUSP5		FRMPD4	GTF3C5						MOSPD2	NRIP2		PLAG1		RNF219	SLC1A4	TMEM39A						ZNF793
ALDH3A2		CCDC90B	DUSP6		FRRS1L	GTF3C6						MOV10	NRIP3		PLAGL1		RNF220	SLC1A5	TMEM39B						ZNF799
ALDH5A1		CCDC91	DUSP7		FRS2	GTPBP1						MOXD1	NRM		PLAGL2		RNF24	SLC20A1	TMEM41A						ZNF8
ALDH6A1		CCDC92	DUSP8		FRY	GTPBP10						MPC1	NRN1		PLAT		RNF26	SLC20A2	TMEM41B						ZNF800
ALDH7A1		CCDC93	DUT		FRYL	GTPBP2						MPC2	NRP1		PLAU		RNF34	SLC22A17	TMEM43						ZNF804A
ALDH7A1P1		CCHCR1	DVL2		FRZB	GTPBP4						MPDU1	NRP2		PLAUR		RNF38	SLC22A23	TMEM44						ZNF814
ALDH9A1		CCL2	DVL3		FSCN1	GTPBP8						MPDZ	NRSN1		PLBD1		RNF4	SLC22A5	TMEM45A						ZNF821
ALDOA		CCL3	DYDC2		FSD1	GTSE1						MPEG1	NRSN2		PLBD2		RNF40	SLC23A1	TMEM47						ZNF823
ALDOC		CCL3L3	DYM		FSD1L	GUCD1						MPHOSPH10	NRXN1		PLCB1		RNF41	SLC23A2	TMEM5						ZNF826P
ALG11		CCL4	DYNC1H1		FSIP2	GUCY1A2						MPHOSPH6	NRXN2		PLCB2		RNF5	SLC24A1	TMEM50A						ZNF827
ALG12		CCL4L1	DYNC1I1		FST	GUCY1A3						MPHOSPH8	NRXN3		PLCB4		RNF7	SLC24A2	TMEM50B						ZNF829
ALG13		CCL5	DYNC1I2		FSTL1	GUCY1B3						MPHOSPH9	NSA2		PLCE1		RNF8	SLC25A1	TMEM52B						ZNF83
ALG14		CCM2L	DYNC1I2P1		FSTL5	GUF1						MPLKIP	NSD1		PLCG1		RNFT1	SLC25A11	TMEM55A						ZNF830
ALG3		CCNA1	DYNC1LI1		FTH1	GUK1						MPP1	NSDHL		PLCH1		RNFT2	SLC25A12	TMEM55B						ZNF833P
ALG5		CCNA2	DYNC1LI2		FTH1P10	GULP1						MPP3	NSF		PLCL1		RNGTT	SLC25A13	TMEM56						ZNF836
ALG6		CCNB1	DYNC2H1		FTH1P11	GUSB						MPP5	NSFL1C		PLCL2		RNH1	SLC25A14	TMEM57						ZNF84
ALG8		CCNB1IP1	DYNC2LI1		FTH1P2	GUSBP1						MPP6	NSL1		PLCXD1		RNMT	SLC25A18	TMEM59						ZNF841
ALG9		CCNB2	DYNLL1		FTH1P20	GUSBP3						MPPE1	NSMAF		PLD1		RNPC3	SLC25A23	TMEM59L						ZNF844
ALKBH1		CCNC	DYNLL1.AS1		FTH1P23	GUSBP4						MPPED1	NSMCE1		PLD3		RNPEP	SLC25A24	TMEM60						ZNF85
ALKBH2		CCND1	DYNLL2		FTH1P3	GUSBP9						MPPED2	NSMCE2		PLEC		RNPS1	SLC25A26	TMEM62						ZNF850
ALKBH3		CCND2	DYNLRB1		FTH1P5	GXYLT1						MPRIP	NSMCE4A		PLEK		RNU1.1	SLC25A27	TMEM64						ZNF852
ALKBH5		CCND3	DYNLT1		FTH1P7	GXYLT2						MPRIP.AS1	NSRP1		PLEKHA1		RNU1.27P	SLC25A28	TMEM65						ZNF853
ALKBH7		CCNDBP1	DYNLT3		FTH1P8	GYG1						MPV17	NSUN2		PLEKHA2		RNU1.28P	SLC25A3	TMEM66						ZNF880
ALKBH8		CCNE1	DYRK1A		FTL	GYPC						MPZL1	NSUN3		PLEKHA3		RNU1.4	SLC25A32	TMEM67						ZNF883
ALMS1		CCNE2	DYRK2		FTLP2	GYS1						MPZL2	NSUN4		PLEKHA4		RNU1.87P	SLC25A33	TMEM68						ZNF891
ALOX5		CCNF	DYRK4		FTLP3							MRC2	NSUN6		PLEKHA5		RNU2.1	SLC25A36	TMEM70						ZNF90
ALOX5AP		CCNG1	DYSF		FTO							MRE11A	NSUN7		PLEKHA7		RNU2.63P	SLC25A37	TMEM74						ZNF91
ALPK1		CCNG2	DZANK1		FTO.IT1							MRFAP1	NT5C		PLEKHA8		RNU4ATAC	SLC25A38	TMEM74B						ZNF92
ALPK3		CCNH	DZIP1		FTSJ1							MRFAP1L1	NT5C2		PLEKHB2		RNU5A.1	SLC25A39	TMEM87A						ZNF93
ALS2		CCNI	DZIP3		FTSJ2							MRGBP	NT5C3A		PLEKHG1		RNU6.1188P	SLC25A4	TMEM87B						ZNFX1
ALX4		CCNI2			FTSJ3							MROH1	NT5C3B		PLEKHG2		RNU6.118P	SLC25A40	TMEM88						ZNHIT1
ALYREF		CCNJ			FTX							MRPL1	NT5DC1		PLEKHG4B		RNU6.1200P	SLC25A44	TMEM8A						ZNHIT3
AMBRA1		CCNK			FUBP1							MRPL10	NT5DC2		PLEKHH2		RNU6.328P	SLC25A45	TMEM8B						ZNHIT6
AMD1		CCNL1			FUBP3							MRPL11	NT5DC3		PLEKHJ1		RNU6.37P	SLC25A46	TMEM9						ZNRD1
AMER2		CCNL2			FUCA2							MRPL13	NT5E		PLEKHM1		RNU6.457P	SLC25A5	TMEM97						ZNRF1
AMER3		CCNT1			FUNDC1							MRPL14	NTAN1		PLEKHM2		RNU6.482P	SLC25A51	TMEM98						ZNRF2
AMFR		CCNT2			FUNDC2							MRPL15	NTM		PLEKHO1		RNU6.681P	SLC25A53	TMEM9B						ZPR1
AMMECR1		CCNY			FUS							MRPL16	NTN1		PLGRKT		RNU6.6P	SLC25A6	TMF1						ZRANB1
AMMECR1L		CCNYL1			FUT1							MRPL17	NTN4		PLIN2		RNU6.722P	SLC26A2	TMLHE						ZRANB2
AMN1		CCP110			FUT10							MRPL18	NTNG1		PLIN3		RNU6.748P	SLC26A4	TMOD1						ZRANB3
AMOT		CCPG1			FUT11							MRPL19	NTPCR		PLK1		RNU6.768P	SLC26A4.AS1	TMOD2						ZRSR2
AMOTL1		CCR1			FUT8							MRPL20	NTRK2		PLK2		RNU6.946P	SLC29A1	TMOD3						ZSCAN1
AMOTL2		CCRN4L			FUT9							MRPL21	NTRK3		PLK3		RNU6.957P	SLC29A4	TMPO						ZSCAN12
AMPD2		CCS			FXR1							MRPL22	NUAK1		PLK4		RNVU1.14	SLC2A1	TMSB10						ZSCAN16.AS1
AMPH		CCSAP			FXR2							MRPL23	NUAK2		PLLP		RNVU1.15	SLC2A10	TMSB15A						ZSCAN18
AMZ2		CCSER1			FXYD5							MRPL24	NUB1		PLOD1		RNY1	SLC2A12	TMSB4X						ZSCAN2
AMZ2P1		CCSER2			FXYD6							MRPL27	NUBP2		PLOD2		ROBO1	SLC2A13	TMSB4XP1						ZSCAN25
ANAPC1		CCT2			FYB							MRPL28	NUBPL		PLOD3		ROBO2	SLC2A14	TMSB4XP4						ZSCAN26
ANAPC10		CCT3			FYCO1							MRPL3	NUCB1		PLP1		ROBO3	SLC2A3	TMSB4XP8						ZSCAN29
ANAPC11		CCT4			FYN							MRPL30	NUCB2		PLP2		ROBO4	SLC2A5	TMTC1						ZSCAN30
ANAPC13		CCT5			FYTTD1							MRPL32	NUCKS1		PLRG1		ROCK1	SLC30A1	TMTC2						ZSCAN31
ANAPC15		CCT6A			FZD1							MRPL33	NUDC		PLS3		ROCK2	SLC30A10	TMTC3						ZSWIM1
ANAPC16		CCT6P1			FZD10							MRPL34	NUDCD1		PLSCR1		ROGDI	SLC30A4	TMTC4						ZSWIM4
ANAPC4		CCT6P3			FZD3							MRPL36	NUDCD2		PLSCR4		ROMO1	SLC30A5	TMUB2						ZSWIM5
ANAPC5		CCT7			FZD4							MRPL37	NUDCD3		PLTP		ROPN1L	SLC30A7	TMX1						ZSWIM6
ANAPC7		CCT8			FZD5							MRPL39	NUDT1		PLVAP		ROR1	SLC30A9	TMX2						ZSWIM7
ANGEL2		CCT8P1			FZD6							MRPL40	NUDT10		PLXDC1		ROR2	SLC31A1	TMX2P1						ZSWIM8
ANGPT1		CCZ1			FZD7							MRPL40P1	NUDT11		PLXDC2		RORA	SLC33A1	TMX3						ZUFSP
ANGPT2		CCZ1B			FZD8							MRPL42	NUDT14		PLXNA1		RORB	SLC35A1	TMX4						ZW10
ANGPTL1		CD109										MRPL43	NUDT15		PLXNA2		RP1.104O17.1	SLC35A3	TNC						ZWILCH
ANGPTL2		CD14										MRPL44	NUDT19		PLXNA3		RP1.104O17.3	SLC35A4	TNF						ZWINT
ANGPTL4		CD151										MRPL45	NUDT2		PLXNA4		RP1.142L7.5	SLC35A5	TNFAIP1						ZXDC
ANK2		CD164										MRPL46	NUDT21		PLXNB1		RP1.151F17.1	SLC35B1	TNFAIP2						ZYG11B
ANK3		CD200										MRPL47	NUDT3		PLXNB2		RP1.151F17.2	SLC35B2	TNFAIP3						ZYX
ANKAR		CD24										MRPL48	NUDT4		PLXNC1		RP1.152L7.5	SLC35B3	TNFAIP8						ZZEF1
ANKDD1A		CD248										MRPL49	NUDT5		PLXND1		RP1.159A19.3	SLC35B4	TNFAIP8L1						ZZZ3
ANKEF1		CD24P4										MRPL50	NUDT6		PM20D2		RP1.179N16.3	SLC35C2	TNFRSF10B
ANKFN1		CD27.AS1										MRPL51	NUDT7		PMAIP1		RP1.182O16.1	SLC35D1	TNFRSF10D
ANKFY1		CD276										MRPL52	NUDT9		PMCHL2		RP1.20C7.6	SLC35E1	TNFRSF11B
ANKH		CD2AP										MRPL54	NUF2		PMEPA1		RP1.224A6.9	SLC35E2B	TNFRSF19
ANKHD1		CD2BP2										MRPL55	NUFIP1		PMF1		RP1.228H13.5	SLC35E3	TNFRSF1A
ANKHD1.EIF4EBP3		CD300A										MRPL57	NUFIP2		PML		RP1.232L22__B.1	SLC35F1	TNFRSF1B
ANKIB1		CD302										MRPL9	NUMA1		PMM1		RP1.240B8.3	SLC35F2	TNFRSF21
ANKLE1		CD320										MRPS10	NUMB		PMM2		RP1.251M9.3	SLC35F5	TNFSF10
ANKMY2		CD34										MRPS11	NUMBL		PMP2		RP1.257A7.4	SLC35F6	TNIK
ANKRA2		CD36										MRPS12	NUP107		PMP22		RP1.278E11.3	SLC36A4	TNIP1
ANKRD10		CD37										MRPS14	NUP133		PMPCA		RP1.283E3.8	SLC37A3	TNK2
ANKRD10.IT1		CD38										MRPS15	NUP153		PMPCB		RP1.30M3.5	SLC38A1	TNKS
ANKRD11		CD4										MRPS16	NUP155		PMS1		RP1.39G22.7	SLC38A10	TNKS1BP1
ANKRD12		CD40										MRPS17	NUP160		PMS2P1		RP1.40G4P.1	SLC38A11	TNKS2
ANKRD13A		CD44										MRPS18A	NUP188		PMS2P4		RP1.68D18.3	SLC38A2	TNPO1
ANKRD13B		CD46										MRPS18B	NUP205		PMVK		RP1.78O14.1	SLC38A3	TNPO2
ANKRD13C		CD47										MRPS18C	NUP210L		PNISR		RP11.1012A1.7	SLC38A4	TNPO3
ANKRD13D		CD53										MRPS21	NUP214		PNKD		RP11.1017G21.3	SLC38A5	TNR
ANKRD16		CD55										MRPS22	NUP35		PNKP		RP11.1018J11.1	SLC38A6	TNRC18
ANKRD17		CD58										MRPS23	NUP37		PNMA1		RP11.101E13.5	SLC38A7	TNRC6A
ANKRD20A1		CD59										MRPS25	NUP43		PNMA2		RP11.1023L17.1	SLC38A9	TNRC6B
ANKRD20A2		CD63										MRPS26	NUP50		PNMAL1		RP11.1023L17.2	SLC39A1	TNRC6C
ANKRD20A3		CD68										MRPS27	NUP54		PNN		RP11.102M11.1	SLC39A10	TNS1
ANKRD20A4		CD69										MRPS28	NUP62		PNO1		RP11.1033A18.1	SLC39A11	TNS3
ANKRD26		CD74										MRPS30	NUP62CL		PNP		RP11.1035H13.2	SLC39A12	TOB1
ANKRD27		CD81										MRPS31	NUP85		PNPLA4		RP11.103B5.2	SLC39A13	TOB2
ANKRD28		CD82										MRPS31P5	NUP88		PNPLA8		RP11.104O19.4	SLC39A14	TOLLIP
ANKRD32		CD83										MRPS33	NUP93		PNPO		RP11.10B2.1	SLC39A6	TOM1L1
ANKRD36		CD84										MRPS35	NUP98		PNPT1		RP11.10C8.2	SLC39A7	TOM1L2
ANKRD36B		CD86										MRPS36	NUPL1		PNRC1		RP11.110G21.2	SLC39A8	TOMM20
ANKRD36C		CD9										MRPS5	NUPL2		PNRC2		RP11.1114A5.4	SLC39A9	TOMM20P4
ANKRD37		CD93										MRPS6	NUPR1		POC1A		RP11.112J1.1	SLC3A1	TOMM22
ANKRD39		CD97										MRPS7	NUS1		POC1B		RP11.113C12.4	SLC3A2	TOMM40L
ANKRD40		CD99										MRPS9	NUSAP1		POC5		RP11.119F7.3	SLC40A1	TOMM5
ANKRD42		CD99L2										MRRF	NUTF2		PODXL		RP11.119F7.5	SLC41A1	TOMM7
ANKRD44		CDADC1										MRS2	NUTM2A.AS1		POFUT1		RP11.120I21.3	SLC41A2	TOMM70A
ANKRD44.IT1		CDAN1										MRTO4	NVL		POFUT2		RP11.120J1.1	SLC41A3	TOP1
ANKRD45		CDC123										MRVI1	NXF1		POGK		RP11.121G22.3	SLC43A2	TOP2A
ANKRD46		CDC14B										MS4A7	NXN		POGLUT1		RP11.123C21.2	SLC43A3	TOP2B
ANKRD49		CDC16										MSANTD2	NXPE3		POGZ		RP11.1263C18.1	SLC44A1	TOP3A
ANKRD50		CDC20										MSANTD3	NXPH1		POLA1		RP11.127B20.2	SLC44A2	TOPBP1
ANKRD52		CDC20B										MSANTD4	NXT1		POLB		RP11.1280N14.3	SLC44A5	TOPORS
ANKRD54		CDC20P1										MSH2	NYAP1		POLD1		RP11.12G12.7	SLC46A1	TOPORS.AS1
ANKRD9		CDC23										MSH3	NYAP2		POLD2		RP11.130C19.3	SLC48A1	TOR1A
ANKS1A		CDC25A										MSH5	NYNRIN		POLD3		RP11.1319K7.1	SLC4A10	TOR1AIP1
ANKS1B		CDC25B										MSH6			POLDIP2		RP11.134K13.2	SLC4A1AP	TOR1AIP2
ANKS6		CDC25C										MSI1			POLDIP3		RP11.134O21.1	SLC4A3	TOR2A
ANKZF1		CDC26										MSI2			POLE		RP11.136K7.2	SLC4A4	TOR3A
ANLN		CDC27										MSL1			POLE2		RP11.137N23.1	SLC4A5	TOX
ANO10		CDC37										MSL2			POLE3		RP11.138A9.1	SLC4A7	TOX3
ANO2		CDC37L1										MSL3			POLE4		RP11.138A9.2	SLC4A8	TOX4
ANO4		CDC40										MSMO1			POLG2		RP11.139K1.2	SLC50A1	TP53
ANO5		CDC42										MSN			POLH		RP11.1415C14.3	SLC5A3	TP53BP1
ANO6		CDC42BPA										MSNP1			POLI		RP11.1415C14.4	SLC5A6	TP53BP2
ANP32A		CDC42BPB										MSR1			POLK		RP11.142J21.2	SLC5A8	TP53I11
ANP32B		CDC42EP1										MSRA			POLL		RP11.143A12.3	SLC6A1	TP53I3
ANP32E		CDC42EP2										MSRB1			POLQ		RP11.144N1.1	SLC6A11	TP53INP1
ANPEP		CDC42EP3										MSRB2			POLR1A		RP11.146N23.1	SLC6A12	TP53INP2
ANTXR1		CDC42EP4										MSRB3			POLR1B		RP11.147I3.1	SLC6A15	TP53TG1
ANTXR2		CDC42P6										MSTO1			POLR1C		RP11.147L13.12	SLC6A16	TPBG
ANXA1		CDC42SE1										MSX1			POLR1D		RP11.153M3.1	SLC6A20	TPCN1
ANXA11		CDC42SE2										MSX2			POLR1E		RP11.156E6.1	SLC6A4	TPD52
ANXA2		CDC45										MT.ATP6			POLR2A		RP11.156P1.3	SLC6A6	TPD52L1
ANXA2P2		CDC5L										MT.ATP8			POLR2B		RP11.158H5.8	SLC6A8	TPD52L2
ANXA2R		CDC6										MT.CO1			POLR2C		RP11.158J3.2	SLC6A9	TPGS2
ANXA4		CDC7										MT.CO2			POLR2D		RP11.159D12.2	SLC7A1	TPH1
ANXA5		CDC73										MT.CO3			POLR2E		RP11.159G9.5	SLC7A11	TPI1
ANXA6		CDCA2										MT.CYB			POLR2G		RP11.159H10.1	SLC7A2	TPI1P1
ANXA7		CDCA3										MT.ND1			POLR2H		RP11.15A1.3	SLC7A5	TPM1
AOAH		CDCA4										MT.ND2			POLR2I		RP11.15J10.1	SLC7A6	TPM2
AP000254.8		CDCA5										MT.ND3			POLR2J		RP11.161I2.1	SLC7A7	TPM3
AP000462.1		CDCA7										MT.ND4			POLR2J2		RP11.161M6.2	SLC7A8	TPM4
AP000473.5		CDCA7L										MT.ND4L			POLR2J3		RP11.166B2.1	SLC8A1	TPP1
AP000487.5		CDCA8										MT.ND5			POLR2K		RP11.166D19.1	SLC8A1.AS1	TPP2
AP000783.1		CDH10										MT.ND6			POLR2L		RP11.168J18.6	SLC9A1	TPPP3
AP000936.1		CDH11										MT.RNR1			POLR2M		RP11.169K16.7	SLC9A3R1	TPR
AP000962.2		CDH12										MT.RNR2			POLR3A		RP11.16E18.3	SLC9A6	TPRG1L
AP001137.1		CDH13										MT.TA			POLR3B		RP11.16E23.3	SLC9A7	TPRKB
AP001172.2		CDH18										MT.TC			POLR3C		RP11.16E23.4	SLC9A9	TPST1
AP001172.3		CDH2										MT.TD			POLR3D		RP11.16F15.1	SLC9B2	TPST2
AP001627.1		CDH23										MT.TE			POLR3E		RP11.16F15.2	SLCO1A2	TPT1
AP1AR		CDH4										MT.TK			POLR3F		RP11.175B9.3	SLCO1C1	TPT1.AS1
AP1B1		CDH5										MT.TL1			POLR3GL		RP11.175G14.2	SLCO2A1	TPX2
AP1G1		CDH6										MT.TM			POLR3K		RP11.175I17.2	SLCO2B1	TRA2A
AP1M1		CDH8										MT.TN			POM121		RP11.175O19.4	SLCO3A1	TRA2B
AP1S2		CDHR1										MT.TP			POM121C		RP11.175P13.3	SLCO5A1	TRAF3IP1
AP2A1		CDHR3										MT.TQ			POMGNT2		RP11.177G23.2	SLFN11	TRAF3IP2
AP2A2		CDIP1										MT.TS1			POMP		RP11.181B18.1	SLFN12	TRAF3IP2.AS1
AP2B1		CDK1										MT.TS2			POMT1		RP11.181K3.4	SLFN13	TRAF5
AP2M1		CDK10										MT.TT			POMT2		RP11.186N15.3	SLFN5	TRAF6
AP2S1		CDK11A										MT.TV			POMZP3		RP11.192N10.2	SLIRP	TRAF7
AP3B1		CDK11B										MT.TY			PON2		RP11.195B17.1	SLIT1	TRAFD1
AP3B2		CDK12										MT1E			POP4		RP11.196G18.22	SLIT2	TRAIP
AP3D1		CDK13										MT1F			POP5		RP11.19O2.1	SLIT3	TRAK1
AP3M1		CDK14										MT1X			POP7		RP11.1D12.1	SLITRK1	TRAK2
AP3M2		CDK16										MT2A			POSTN		RP11.203B9.4	SLITRK2	TRAM1
AP3S1		CDK17										MT3			POT1		RP11.204C16.4	SLITRK4	TRAM2
AP3S2		CDK19										MTA2			POT1.AS1		RP11.204E9.1	SLITRK5	TRAM2.AS1
AP4B1		CDK2										MTA3			POU2F1		RP11.206F17.2	SLK	TRAP1
AP4E1		CDK2AP1										MTAP			POU2F2		RP11.208G20.2	SLMAP	TRAPPC1
AP4M1		CDK2AP2										MTATP6P1			POU3F1		RP11.20O24.4	SLMO1	TRAPPC10
AP4S1		CDK4										MTBP			POU3F2		RP11.212F11.1	SLMO2	TRAPPC11
AP5M1		CDK5										MTCH1			POU3F3		RP11.214K3.19	SLN	TRAPPC12
AP5S1		CDK5R1										MTCH2			POU3F4		RP11.214K3.21	SLTM	TRAPPC13
APAF1		CDK5RAP2										MTCL1			POU6F1		RP11.214K3.23	SLU7	TRAPPC2
APBA1		CDK5RAP3										MTDH			POU6F2		RP11.214O14.1	SLX4IP	TRAPPC2L
APBA2		CDK6										MTERF			PPA1		RP11.215P8.1	SMAD1	TRAPPC2P1
APBB1		CDK7										MTERFD1			PPA2		RP11.216M21.1	SMAD2	TRAPPC3
APBB1IP		CDK8										MTERFD2			PPAP2A		RP11.217O12.1	SMAD3	TRAPPC4
APBB2		CDK9										MTERFD3			PPAP2B		RP11.222A11.1	SMAD4	TRAPPC6B
APC		CDKAL1										MTF1			PPAPDC1A		RP11.230B22.1	SMAD5	TRAPPC8
APC2		CDKL1										MTF2			PPAPDC1B		RP11.231C14.4	SMAD7	TRAPPC9
APCDD1		CDKL2										MTFMT			PPARA		RP11.231I16.1	SMAD9	TRAV30
APEH		CDKL5										MTFR1			PPARD		RP11.232C2.1	SMAGP	TRDMT1
APEX1		CDKN1A										MTFR1L			PPARGC1A		RP11.234A1.1	SMAP1	TREM2
APEX2		CDKN1B										MTFR2			PPAT		RP11.234N17.1	SMAP2	TRERF1
APH1A		CDKN1C										MTG2			PPCS		RP11.242P2.1	SMARCA1	TRIAP1
APH1B		CDKN2AIP										MTHFD1			PPDPF		RP11.244J10.1	SMARCA2	TRIB1
API5		CDKN2AIPNL										MTHFD1L			PPEF1		RP11.244O19.1	SMARCA4	TRIB2
APIP		CDKN2C										MTHFD2			PPFIA1		RP11.254B13.1	SMARCA5	TRIL
APLN		CDKN2D										MTHFD2L			PPFIA2		RP11.258C19.7	SMARCAD1	TRIM13
APLNR		CDKN3										MTHFR			PPFIBP1		RP11.25C19.3	SMARCAL1	TRIM16
APLP1		CDO1										MTIF2			PPFIBP2		RP11.25K19.1	SMARCB1	TRIM16L
APLP2		CDON										MTIF3			PPHLN1		RP11.260M2.1	SMARCC1	TRIM2
APMAP		CDR2										MTM1			PPIA		RP11.263K19.4	SMARCC2	TRIM23
APOA1BP		CDR2L										MTMR10			PPIAP11		RP11.264C15.2	SMARCD1	TRIM24
APOBEC3C		CDS1										MTMR11			PPIAP2		RP11.264I13.2	SMARCD3	TRIM25
APOC1		CDS2										MTMR12			PPIAP22		RP11.264L1.4	SMARCE1	TRIM26
APOD		CDV3										MTMR14			PPIAP29		RP11.265N6.3	SMARCE1P6	TRIM27
APOE		CDYL										MTMR2			PPIAP31		RP11.267J23.4	SMC1A	TRIM28
APOL2		CDYL2										MTMR3			PPIAP6		RP11.268I9.1	SMC2	TRIM3
APOL4		CEBPB										MTMR4			PPIB		RP11.268P4.5	SMC3	TRIM32
APOLD1		CEBPD										MTMR6			PPIC		RP11.269F19.2	SMC4	TRIM33
APOO		CEBPG										MTMR7			PPID		RP11.269F20.1	SMC5	TRIM35
APOOL		CEBPZ										MTMR9			PPIE		RP11.26H16.1	SMC6	TRIM36
APOPT1		CEBPZOS										MTMR9LP			PPIEL		RP11.26J3.3	SMCHD1	TRIM36.IT1
APP		CECR1										MTND1P23			PPIF		RP11.26M5.3	SMCO4	TRIM37
APPBP2		CECR2										MTND2P28			PPIG		RP11.270C12.3	SMDT1	TRIM38
APPL1		CELF1										MTND4P12			PPIH		RP11.274B21.10	SMEK1	TRIM4
APPL2		CELF2										MTND4P24			PPIL1		RP11.274B21.2	SMEK2	TRIM44
APRT		CELF2.AS2										MTO1			PPIL2		RP11.274B21.9	SMG1	TRIM45
APTX		CELF3										MTOR			PPIL3		RP11.274E7.2	SMG1P1	TRIM47
AQP1		CELF4										MTPAP			PPIL4		RP11.275F13.3	SMG1P2	TRIM5
AQP4		CELF5										MTPN			PPIL6		RP11.278C7.1	SMG1P3	TRIM56
AQR		CELSR1										MTR			PPIP5K2		RP11.282K24.3	SMG1P4	TRIM59
ARAF		CELSR2										MTRF1L			PPM1A		RP11.283I3.6	SMG1P5	TRIM62
ARAP1		CELSR3										MTRNR2L1			PPM1B		RP11.287J9.1	SMG1P6	TRIM67
ARAP2		CENPA										MTRNR2L10			PPM1D		RP11.295G20.2	SMG1P7	TRIM69
ARC		CENPBD1P1										MTRNR2L12			PPM1E		RP11.295P9.3	SMG5	TRIM8
ARCN1		CENPC										MTRNR2L8			PPM1F		RP11.296E7.1	SMG6	TRIM9
AREL1		CENPE										MTRR			PPM1G		RP11.297L17.6	SMG7	TRIO
ARF1		CENPF										MTSS1			PPM1H		RP11.299J3.8	SMG8	TRIOBP
ARF3		CENPH										MTSS1L			PPM1K		RP11.29G8.3	SMG9	TRIP10
ARF4		CENPI										MTURN			PPM1L		RP11.2B6.2	SMIM11	TRIP11
ARF5		CENPJ										MTUS1			PPME1		RP11.301G23.1	SMIM12	TRIP12
ARF6		CENPK										MTUS2			PPP1CA		RP11.301N24.3	SMIM13	TRIP13
ARFGAP1		CENPL										MTX2			PPP1CB		RP11.303E16.2	SMIM14	TRIP4
ARFGAP2		CENPM										MTX3			PPP1CC		RP11.303G3.6	SMIM15	TRIP6
ARFGAP3		CENPN										MUL1			PPP1R10		RP11.305M3.2	SMIM18	TRIQK
ARFGEF1		CENPO										MUM1			PPP1R11		RP11.305O4.2	SMIM19	TRIT1
ARFGEF2		CENPQ										MUT			PPP1R12A		RP11.307L3.2	SMIM20	TRMT10B
ARFIP1		CENPT										MVB12B			PPP1R12B		RP11.307P5.1	SMIM3	TRMT10C
ARFIP2		CENPU										MVD			PPP1R13B		RP11.312J18.5	SMIM7	TRMT11
ARG2		CENPV										MX1			PPP1R14C		RP11.313P18.1	SMIM8	TRMT112
ARGLU1		CENPW										MXD1			PPP1R15A		RP11.314N13.3	SMN1	TRMT13
ARHGAP1		CEP104										MXD3			PPP1R15B		RP11.315O6.2	SMN2	TRMT1L
ARHGAP10		CEP112										MXD4			PPP1R16B		RP11.318C24.2	SMNDC1	TRMT44
ARHGAP11A		CEP128										MXI1			PPP1R17		RP11.320P11.1	SMO	TRMT5
ARHGAP11B		CEP135										MXRA5			PPP1R18		RP11.325O24.5	SMOC1	TRMT6
ARHGAP12		CEP152										MXRA7			PPP1R1A		RP11.332H14.2	SMOC2	TRMT61B
ARHGAP15		CEP162										MXRA8			PPP1R2		RP11.333E13.2	SMOX	TRMU
ARHGAP17		CEP164										MYADM			PPP1R21		RP11.336N8.4	SMPD1	TRNAU1AP
ARHGAP18		CEP170										MYB			PPP1R32		RP11.33B1.1	SMPD4	TRNT1
ARHGAP19		CEP170P1										MYBBP1A			PPP1R3C		RP11.344E13.3	SMS	TRO
ARHGAP20		CEP192										MYBL1			PPP1R42		RP11.345J4.5	SMTN	TROAP
ARHGAP21		CEP250										MYBL2			PPP1R7		RP11.345P4.9	SMU1	TROVE2
ARHGAP23		CEP290										MYC			PPP1R8		RP11.347C12.1	SMUG1	TRPC1
ARHGAP24		CEP350										MYCBP2			PPP1R8P1		RP11.348P10.2	SMURF1	TRPC3
ARHGAP25		CEP41										MYCL			PPP1R9A		RP11.349N19.2	SMURF2	TRPC4
ARHGAP26		CEP44										MYCN			PPP2CA		RP11.351I24.3	SMYD2	TRPC4AP
ARHGAP26.IT1		CEP55										MYCT1			PPP2CB		RP11.351J23.1	SMYD3	TRPC6
ARHGAP27		CEP57										MYD88			PPP2R1A		RP11.354M20.3	SMYD5	TRPM3
ARHGAP28		CEP57L1										MYEF2			PPP2R1B		RP11.356J5.12	SNAI1	TRPM7
ARHGAP29		CEP57L1P1										MYEOV2			PPP2R2A		RP11.356K23.1	SNAI2	TRPS1
ARHGAP30		CEP63										MYH10			PPP2R2B		RP11.357N13.3	SNAP23	TRRAP
ARHGAP31		CEP68										MYH11			PPP2R2C		RP11.358L22.3	SNAP25	TRUB1
ARHGAP32		CEP70										MYH9			PPP2R2D		RP11.359E3.4	SNAP47	TRUB2
ARHGAP33		CEP76										MYL12A			PPP2R3A		RP11.363E7.4	SNAP91	TSC1
ARHGAP35		CEP78										MYL12B			PPP2R3C		RP11.363L24.3	SNAPC1	TSC22D1
ARHGAP4		CEP83										MYL6			PPP2R5A		RP11.366L20.2	SNAPC3	TSC22D2
ARHGAP42		CEP85										MYL6B			PPP2R5C		RP11.36C20.1	SNAPC4	TSC22D3
ARHGAP44		CEP85L										MYL9			PPP2R5D		RP11.379B18.5	SNAPC5	TSEN15
ARHGAP5		CEP89										MYLIP			PPP2R5E		RP11.380B4.3	SNAPIN	TSEN2
ARHGAP6		CEP95										MYLK			PPP3CA		RP11.380G5.2	SNCA	TSEN34
ARHGDIB		CEP97										MYLK2			PPP3CB		RP11.380L11.4	SNCAIP	TSG101
ARHGEF10		CEPT1										MYNN			PPP3CC		RP11.384F7.2	SNCG	TSGA10
ARHGEF11		CERCAM										MYO10			PPP3R1		RP11.384K6.6	SND1	TSHZ1
ARHGEF12		CERK										MYO15B			PPP4C		RP11.385F5.5	SNF8	TSHZ3
ARHGEF17		CERKL										MYO16			PPP4R1		RP11.386G11.10	SNHG1	TSN
ARHGEF2		CERS2										MYO18A			PPP4R1L		RP11.386I14.4	SNHG12	TSNAX
ARHGEF26		CERS4										MYO19			PPP4R2		RP11.386J22.3	SNHG14	TSPAN12
ARHGEF26.AS1		CERS5										MYO1B			PPP5C		RP11.386M24.4	SNHG15	TSPAN13
ARHGEF28		CERS6										MYO1C			PPP6C		RP11.38H17.1	SNHG16	TSPAN14
ARHGEF3		CES2										MYO1E			PPP6R2		RP11.390K5.1	SNHG17	TSPAN15
ARHGEF38		CETN2										MYO1F			PPP6R3		RP11.392O1.4	SNHG18	TSPAN18
ARHGEF39		CETN3										MYO3A			PPRC1		RP11.395A13.2	SNHG19	TSPAN2
ARHGEF4		CETP										MYO5A			PPT1		RP11.395L14.17	SNHG23	TSPAN3
ARHGEF40		CFDP1										MYO5B			PPT2		RP11.395P17.3	SNHG3	TSPAN31
ARHGEF6		CFH										MYO5C			PPTC7		RP11.396K3.1	SNHG5	TSPAN5
ARHGEF7		CFI										MYO6			PPWD1		RP11.397O4.1	SNHG6	TSPAN6
ARHGEF9		CFL1										MYO9A			PQBP1		RP11.3P17.3	SNHG7	TSPAN7
ARID1A		CFL2										MYO9B			PQLC1		RP11.402J6.3	SNHG8	TSPAN9
ARID1B		CFLAR										MYOF			PRADC1		RP11.407N17.6	SNHG9	TSPO
ARID2		CFTR										MYRIP			PRAF2		RP11.408J6.1	SNN	TSPYL1
ARID3A		CGGBP1										MYSM1			PRAP1		RP11.408P14.1	SNORA11	TSPYL2
ARID3B		CGNL1										MYT1			PRC1		RP11.40C11.2	SNORA12	TSPYL4
ARID4A		CGRRF1										MYT1L			PRCC		RP11.40C6.2	SNORA25	TSPYL5
ARID4B		CH17.189H20.1										MYT1L.AS1			PRCP		RP11.417F21.1	SNORA28	TSR1
ARID5A		CH17.431G21.1										MZT1			PRDM1		RP11.418J17.1	SNORA31	TSR2
ARID5B		CH17.449C21.1										MZT2A			PRDM10		RP11.420K10.1	SNORA33	TSSC4
ARIH1		CH17.472G23.1										MZT2B			PRDM11		RP11.420K8.1	SNORA35	TSTA3
ARIH2		CH17.472G23.4													PRDM15		RP11.421N8.1	SNORA48	TSTD1
ARL1		CH25H													PRDM16		RP11.423H2.1	SNORA70	TSTD2
ARL10		CHAC1													PRDM2		RP11.424M22.3	SNORA72	TTBK2
ARL13B		CHAF1A													PRDM4		RP11.425L10.1	SNORA73	TTC1
ARL14EP		CHAF1B													PRDM5		RP11.431M7.3	SNORA76C	TTC14
ARL15		CHCHD1													PRDM6		RP11.433C9.2	SNORD100	TTC17
ARL16		CHCHD2													PRDM8		RP11.434H6.7	SNORD11	TTC18
ARL17A		CHCHD2P9													PRDX1		RP11.436D23.1	SNORD113	TTC19
ARL17B		CHCHD3													PRDX2		RP11.436K8.1	SNORD113.3	TTC21A
ARL2		CHCHD5													PRDX3		RP11.43D2.2	SNORD114.26	TTC21B
ARL3		CHCHD6													PRDX4		RP11.444D3.1	SNORD114.3	TTC23
ARL4A		CHCHD7													PRDX5		RP11.446E9.1	SNORD116.21	TTC26
ARL4C		CHD1													PRDX6		RP11.449G16.1	SNORD12C	TTC27
ARL4D		CHD1L													PRELID2		RP11.44N11.1	SNORD14E	TTC28
ARL5A		CHD2													PRELP		RP11.452H21.4	SNORD3A	TTC28.AS1
ARL5B		CHD3													PREP		RP11.452L6.1	SNORD3B.1	TTC29
ARL6		CHD4													PREPL		RP11.452N17.1	SNORD63	TTC3
ARL6IP1		CHD5													PREX1		RP11.456J20.1	SNORD99	TTC30A
ARL6IP1P3		CHD6													PREX2		RP11.466H18.1	SNRK	TTC31
ARL6IP5		CHD7													PRICKLE1		RP11.466P24.2	SNRNP200	TTC32
ARL6IP6		CHD8													PRICKLE2		RP11.467L13.5	SNRNP25	TTC33
ARL8B		CHD9													PRIM1		RP11.467L13.7	SNRNP27	TTC37
ARMC1		CHDH													PRIM2		RP11.46H11.2	SNRNP40	TTC39B
ARMC2		CHEK1													PRIMPOL		RP11.473M20.11	SNRNP70	TTC39C
ARMC3		CHEK2													PRKAA1		RP11.473N11.2	SNRPA	TTC3P1
ARMC6		CHFR													PRKAA2		RP11.474P12.3	SNRPA1	TTC40
ARMC8		CHGB													PRKAB1		RP11.475C16.1	SNRPB	TTC6
ARMCX1		CHIC2													PRKAB2		RP11.480C22.1	SNRPB2	TTC7B
ARMCX2		CHID1													PRKACA		RP11.480I12.5	SNRPC	TTC8
ARMCX3		CHKA													PRKACB		RP11.484D2.4	SNRPD1	TTC9
ARMCX4		CHL1													PRKAG1		RP11.485M7.1	SNRPD2	TTC9B
ARMCX6		CHM													PRKAG2		RP11.488L18.10	SNRPD3	TTC9C
ARNT		CHML													PRKAR1A		RP11.490G2.2	SNRPE	TTF1
ARNT2		CHMP1A													PRKAR1B		RP11.490H24.5	SNRPEP4	TTF2
ARNTL2		CHMP1B													PRKAR2A		RP11.490K7.4	SNRPF	TTI1
ARPC1A		CHMP2A													PRKAR2B		RP11.492M23.2	SNRPFP1	TTI2
ARPC1B		CHMP2B													PRKCA		RP11.493E12.2	SNRPG	TTK
ARPC2		CHMP3													PRKCB		RP11.493K19.3	SNRPGP10	TTL
ARPC3		CHMP4B													PRKCD		RP11.497H16.5	SNRPGP15	TTLL3
ARPC3P5		CHMP5													PRKCE		RP11.497H16.8	SNRPGP2	TTLL4
ARPC4		CHN1													PRKCH		RP11.498C9.15	SNRPN	TTLL5
ARPC5		CHN2													PRKCI		RP11.499P20.2	SNTA1	TTLL7
ARPC5L		CHORDC1													PRKCQ.AS1		RP11.504P24.2	SNTB1	TTLL9
ARPP19		CHP1													PRKCSH		RP11.504P24.8	SNTB2	TTN
ARPP21		CHPF													PRKD1		RP11.506O24.1	SNTG1	TTN.AS1
ARRB2		CHPT1													PRKD3		RP11.509E10.1	SNUPN	TTPAL
ARRDC3		CHRAC1													PRKDC		RP11.50D9.1	SNW1	TTR
ARRDC4		CHRDL1													PRKG1		RP11.512N4.2	SNX1	TTTY15
ARSA		CHRM3													PRKG2		RP11.51O6.1	SNX10	TTYH1
ARSB		CHRNA7													PRKRA		RP11.522I20.3	SNX13	TTYH2
ARSD		CHRNB1													PRKRIP1		RP11.523H24.3	SNX14	TTYH3
ARSG		CHST10													PRKRIR		RP11.524C21.1	SNX17	TUB
ARX		CHST11													PRKX		RP11.524C21.2	SNX18	TUBA1A
ASAH1		CHST12													PRKY		RP11.529E10.6	SNX19	TUBA1B
ASAH2		CHST14													PRMT1		RP11.529H20.3	SNX2	TUBA1C
ASAH2B		CHST15													PRMT2		RP11.529H22.1	SNX22	TUBAP2
ASAP1		CHST2													PRMT5		RP11.533E19.3	SNX24	TUBB
ASAP2		CHST3													PRMT7		RP11.53O19.3	SNX25	TUBB2A
ASB8		CHST7													PRND		RP11.540O11.7	SNX27	TUBB2B
ASB9		CHSY1													PRNP		RP11.543B16.1	SNX29	TUBB2BP1
ASCC1		CHTOP													PROCR		RP11.543H23.2	SNX3	TUBB3
ASCC2		CHUK													PROM1		RP11.543P15.1	SNX30	TUBB4A
ASCC3		CHURC1													PROS1		RP11.544A12.4	SNX31	TUBB4B
ASCL1		CIAO1													PROSC		RP11.544A12.8	SNX32	TUBB6
ASF1A		CIAPIN1													PROSER1		RP11.546B15.1	SNX4	TUBBP1
ASF1B		CIB1													PROSER3		RP11.551L14.1	SNX5	TUBBP2
ASH1L		CIC													PROX1		RP11.553L6.5	SNX6	TUBD1
ASH2L		CIDECP													PRPF3		RP11.556K13.1	SNX7	TUBE1
ASIC1		CILP													PRPF38A		RP11.556O9.3	SNX8	TUBG1
ASMTL		CINP													PRPF38B		RP11.561I11.4	SNX9	TUBG2
ASNA1		CIPC													PRPF39		RP11.568K15.1	SOAT1	TUBGCP2
ASNS		CIR1													PRPF4		RP11.572P18.1	SOBP	TUBGCP3
ASNSD1		CIRBP													PRPF40A		RP11.573N10.1	SOCS2	TUBGCP4
ASPH		CIRH1A													PRPF4B		RP11.574K11.27	SOCS3	TUBGCP5
ASPM		CISD1													PRPF6		RP11.575L7.4	SOCS4	TUBGCP6
ASPN		CISD2													PRPF8		RP11.579O24.1	SOCS5	TUFM
ASRGL1		CIT													PRPS1		RP11.584P21.2	SOCS6	TUFT1
ASS1		CITED2													PRPS2		RP11.587D21.1	SOCS7	TUG1
ASTE1		CIZ1													PRPSAP1		RP11.588K22.2	SOD1	TULP2
ASTN1		CKAP2													PRPSAP2		RP11.588P7.1	SOD2	TULP3
ASTN2		CKAP2L													PRR11		RP11.588P7.2	SOGA1	TULP4
ASUN		CKAP4													PRR13		RP11.589F5.4	SON	TUSC2
ASXL1		CKAP5													PRR14L		RP11.592N21.1	SORBS1	TUSC3
ASXL2		CKB													PRR3		RP11.598F7.6	SORBS2	TUSC7
ASXL3		CKLF													PRR4		RP11.59K5.1	SORBS3	TUT1
ATAD1		CKMT2													PRR5L		RP11.603J24.7	SORCS1	TVP23B
ATAD2		CKS1B													PRRC1		RP11.606P2.1	SORCS3	TVP23C
ATAD2B		CKS2													PRRC2A		RP11.613D13.5	SORD	TWF1
ATAD3B		CLASP1													PRRC2B		RP11.613M5.2	SORL1	TWF1P1
ATAD5		CLASP2													PRRC2C		RP11.617F23.1	SORT1	TWIST1
ATAT1		CLASRP													PRRG1		RP11.619L12.4	SOS1	TWISTNB
ATCAY		CLCC1													PRRG3		RP11.620J15.3	SOS2	TWSG1
ATE1		CLCN3													PRRT2		RP11.627K11.3	SOSTDC1	TXLNA
ATF2		CLCN4													PRRX1		RP11.629B11.4	SOWAHC	TXLNG
ATF3		CLCN5													PRRX2		RP11.631F7.2	SOX1	TXLNGY
ATF4		CLCN6													PRSS12		RP11.631M6.2	SOX11	TXN
ATF5		CLDN1													PRSS23		RP11.632C17__A.1	SOX12	TXN2
ATF6		CLDN10													PRSS35		RP11.641D5.1	SOX13	TXNDC11
ATF6B		CLDN11													PRTFDC1		RP11.642D21.1	SOX2	TXNDC12
ATF7		CLDN12													PRTG		RP11.648L3.2	SOX2.OT	TXNDC15
ATF7IP		CLDN5													PRUNE2		RP11.658F2.8	SOX21	TXNDC16
ATF7IP2		CLDND1													PSAP		RP11.65J3.1	SOX3	TXNDC17
ATG10		CLEC14A													PSAT1		RP11.661O13.1	SOX4	TXNDC9
ATG101		CLEC16A													PSD2		RP11.663P9.2	SOX5	TXNIP
ATG12		CLEC2B													PSD3		RP11.673C5.1	SOX6	TXNL1
ATG13		CLEC2D													PSEN1		RP11.674E16.4	SOX7	TXNL4A
ATG14		CLEC3B													PSEN2		RP11.674N23.4	SOX8	TXNL4B
ATG2B		CLEC4A													PSENEN		RP11.676M6.1	SOX9	TXNRD1
ATG3		CLEC4C													PSIP1		RP11.678G14.2	SOX9.AS1	TYK2
ATG4B		CLEC7A													PSKH1		RP11.680G24.5	SP1	TYMP
ATG4C		CLGN													PSMA1		RP11.680H20.1	SP100	TYMS
ATG5		CLHC1													PSMA2		RP11.693N9.2	SP140L	TYROBP
ATG7		CLIC1													PSMA3		RP11.694O4.1	SP2	TYW1
ATG9A		CLIC2													PSMA4		RP11.69L16.5	SP3	TYW3
ATG9B		CLIC4													PSMA5		RP11.6B19.1	SP4
ATIC		CLIC5													PSMA6		RP11.6C10.1	SP8
ATL1		CLIC6													PSMA6P1		RP11.701H24.3	SP9
ATL2		CLINT1													PSMA7		RP11.706O15.3	SPA17
ATL3		CLIP1													PSMB1		RP11.706O15.5	SPAG1
ATM		CLIP3													PSMB2		RP11.709A23.2	SPAG16
ATMIN		CLK1													PSMB3		RP11.714G18.1	SPAG17
ATN1		CLK2													PSMB4		RP11.71N10.1	SPAG5
ATOX1		CLK3													PSMB5		RP11.724N1.1	SPAG6
ATP10A		CLK4													PSMB6		RP11.730A19.5	SPAG7
ATP10B		CLMN													PSMB7		RP11.731J8.2	SPAG8
ATP10D		CLMP													PSMB8		RP11.733O18.1	SPAG9
ATP11A		CLN8													PSMC1		RP11.734J24.1	SPARC
ATP11B		CLNS1A													PSMC1P1		RP11.737O24.3	SPARCL1
ATP11C		CLOCK													PSMC2		RP11.739N20.3	SPAST
ATP13A3		CLPB													PSMC3		RP11.742N3.1	SPATA13
ATP13A4		CLPP													PSMC3IP		RP11.74E24.2	SPATA17
ATP1A1		CLPX													PSMC4		RP11.752D24.3	SPATA18
ATP1A2		CLSPN													PSMC5		RP11.754B17.1	SPATA2
ATP1A3		CLSTN1													PSMC6		RP11.758H9.2	SPATA5
ATP1B1		CLSTN2													PSMD1		RP11.758P17.3	SPATA5L1
ATP1B2		CLSTN3													PSMD10		RP11.759F5.1	SPATA6
ATP1B3		CLTA													PSMD11		RP11.75C9.2	SPATA7
ATP2A2		CLTC													PSMD12		RP11.760D2.7	SPATS2
ATP2A3		CLU													PSMD13		RP11.761N21.2	SPATS2L
ATP2B1		CLUAP1													PSMD14		RP11.768G7.1	SPC24
ATP2B2		CLVS1													PSMD2		RP11.768G7.2	SPC25
ATP2B3		CLVS2													PSMD3		RP11.76I14.1	SPCS1
ATP2B4		CMAS													PSMD4		RP11.770J1.4	SPCS2
ATP2C1		CMB9.22P13.1													PSMD5		RP11.773D16.1	SPCS2P4
ATP2C2		CMB9.94B1.1													PSMD5.AS1		RP11.776H12.1	SPCS3
ATP5A1		CMBL													PSMD6		RP11.778D9.4	SPDL1
ATP5B		CMC1													PSMD6.AS2		RP11.77P16.4	SPDYA
ATP5C1		CMC2													PSMD7		RP11.785H5.1	SPDYE2
ATP5E		CMIP													PSMD8		RP11.785H5.2	SPDYE3
ATP5EP2		CMPK1													PSMD9		RP11.791G15.2	SPDYE6
ATP5F1		CMPK2													PSME1		RP11.791G16.2	SPECC1
ATP5F1P1		CMSS1													PSME2		RP11.794A8.1	SPECC1L
ATP5G1		CMTM3													PSME2P2		RP11.798L4.1	SPEF2
ATP5G2		CMTM4													PSME3		RP11.798M19.3	SPEN
ATP5G2P4		CMTM6													PSME4		RP11.798M19.6	SPG11
ATP5G3		CMTM7													PSMF1		RP11.803B1.8	SPG20
ATP5H		CMTR1													PSMG1		RP11.806K15.1	SPG7
ATP5I		CMTR2													PSMG2		RP11.809C9.2	SPHKAP
ATP5J		CNBP													PSMG3		RP11.815J21.4	SPICE1
ATP5J2		CNDP2													PSMG3.AS1		RP11.817I4.2	SPIDR
ATP5L		CNEP1R1													PSMG4		RP11.82O19.2	SPIN1
ATP5O		CNIH1													PSPC1		RP11.83A24.2	SPIN4
ATP5S		CNIH2													PSPH		RP11.845C23.2	SPINK8
ATP5SL		CNIH4													PSPHP1		RP11.849I19.1	SPINT2
ATP6AP1		CNKSR2													PSRC1		RP11.85O21.5	SPIRE1
ATP6AP1L		CNKSR3													PTAFR		RP11.864N7.2	SPIRE2
ATP6AP2		CNN2													PTAR1		RP11.867G23.3	SPOCK1
ATP6V0A1		CNN3													PTBP1		RP11.874J12.4	SPOCK2
ATP6V0A2		CNNM2													PTBP2		RP11.87G24.3	SPOCK3
ATP6V0B		CNOT1													PTBP3		RP11.87H9.2	SPON1
ATP6V0D1		CNOT10													PTCD1		RP11.887P2.3	SPOP
ATP6V0E1		CNOT11													PTCD3		RP11.889L3.1	SPOPL
ATP6V0E1P1		CNOT2													PTCH1		RP11.89K21.1	SPP1
ATP6V0E2		CNOT4													PTCHD1		RP11.90H3.1	SPPL2A
ATP6V1A		CNOT6													PTCHD2		RP11.91I20.4	SPPL2B
ATP6V1B2		CNOT6L													PTCHD3P1		RP11.95I19.3	SPPL3
ATP6V1C1		CNOT7													PTDSS1		RP11.96K19.2	SPRED1
ATP6V1D		CNOT8													PTEN		RP11.96K19.4	SPRED2
ATP6V1E1		CNP													PTGER4		RP11.973D8.5	SPRTN
ATP6V1F		CNPY2													PTGES2		RP11.977G19.5	SPRY1
ATP6V1G1		CNPY3													PTGES3		RP11.981G7.1	SPRY2
ATP6V1G2		CNPY4													PTGES3P1		RP11.981G7.6	SPRY4
ATP6V1H		CNR1													PTGFRN		RP11.981P6.1	SPRYD3
ATP8A1		CNRIP1													PTGIS		RP11.98J23.2	SPSB4
ATP8A2		CNST													PTGR1		RP11.999E24.3	SPTAN1
ATP8B1		CNTFR													PTGS1		RP13.131K19.1	SPTBN1
ATP8B2		CNTLN													PTGS2		RP13.143G15.4	SPTBN2
ATP8B3		CNTN1													PTK2		RP13.383K5.4	SPTLC1
ATP8B4		CNTN2													PTK2B		RP13.487P22.1	SPTLC2
ATP8B5P		CNTN3													PTK7		RP13.514E23.1	SPTSSA
ATP9A		CNTN4													PTMA		RP13.582O9.5	SPTY2D1
ATP9B		CNTNAP2													PTMAP2		RP13.585F24.1	SPTY2D1.AS1
ATPAF1		CNTNAP3													PTMAP4		RP13.735L24.1	SQLE
ATPIF1		CNTNAP3B													PTMAP5		RP2	SQSTM1
ATR		CNTNAP4													PTMS		RP3.329A5.8	SRA1
ATRAID		CNTRL													PTN		RP3.337H4.6	SRBD1
ATRN		CNTROB													PTOV1		RP3.368A4.5	SRCAP
ATRNL1		COA1													PTOV1.AS1		RP3.375P9.2	SRCIN1
ATRX		COA3													PTP4A1		RP3.388N13.2	SREBF2
ATXN1		COA4													PTP4A2		RP3.399L15.3	SREK1
ATXN10		COA5													PTP4A2P1		RP3.402G11.27	SREK1IP1
ATXN1L		COA6													PTP4A2P2		RP3.403A15.1	SRF
ATXN2		COBL													PTPDC1		RP3.405J10.2	SRFBP1
ATXN2L		COBLL1													PTPLAD1		RP3.415N12.1	SRGAP1
ATXN3		COG1													PTPLAD2		RP3.417G15.1	SRGAP2
ATXN7		COG2													PTPLB		RP3.418C23.2	SRGAP2B
ATXN7L1		COG3													PTPN1		RP3.449O17.1	SRGAP2C
ATXN7L3B		COG4													PTPN11		RP3.467L1.4	SRGAP3
AUP1		COG5													PTPN12		RP3.467L1.6	SRGN
AURKA		COG6													PTPN13		RP3.486I3.4	SRI
AURKAIP1		COG7													PTPN14		RP3.525N10.2	SRM
AURKB		COG8													PTPN2		RP4.533D7.4	SRP14
AURKC		COIL													PTPN21		RP4.569M23.4	SRP19
AUTS2		COL11A1													PTPN23		RP4.591N18.2	SRP54
AVIL		COL12A1													PTPN2P1		RP4.592A1.2	SRP68
AVL9		COL14A1													PTPN4		RP4.604A21.1	SRP72
AVPI1		COL15A1													PTPN5		RP4.604K5.3	SRP9
AVPR1A		COL16A1													PTPN6		RP4.605O3.4	SRP9P1
AXIN2		COL18A1													PTPN9		RP4.633I8.4	SRPK1
AXL		COL19A1													PTPRA		RP4.635E18.8	SRPK2
AZI2		COL1A1													PTPRB		RP4.669L17.10	SRPR
AZIN1		COL1A2													PTPRC		RP4.669P10.19	SRPRB
		COL20A1													PTPRD		RP4.706A16.3	SRPX
		COL21A1													PTPRE		RP4.710M3.2	SRPX2
		COL22A1													PTPRF		RP4.717I23.3	SRR
		COL24A1													PTPRG		RP4.756H11.5	SRRD
		COL25A1													PTPRG.AS1		RP4.769N13.6	SRRM1
		COL27A1													PTPRJ		RP4.773N10.4	SRRM2
		COL2A1													PTPRK		RP4.814D15.2	SRRM3
		COL3A1													PTPRM		RP5.1085F17.3	SRRM4
		COL4A1													PTPRN		RP5.1099D15.1	SRRT
		COL4A2													PTPRN2		RP5.1115A15.1	SRSF1
		COL4A3BP													PTPRO		RP5.821D11.7	SRSF10
		COL4A5													PTPRS		RP5.836N17.4	SRSF11
		COL4A6													PTPRT		RP5.857K21.11	SRSF12
		COL5A1													PTPRZ1		RP5.857K21.7	SRSF2
		COL5A2													PTRF		RP5.882C2.2	SRSF3
		COL5A3													PTRH2		RP5.894A10.2	SRSF4
		COL6A1													PTRHD1		RP5.968P14.2	SRSF5
		COL6A2													PTS		RP5.998N21.4	SRSF6
		COL6A3													PTTG1		RP6.218J18.2	SRSF7
		COL8A2													PTTG1IP		RP6.24A23.7	SRSF8
		COL9A1													PTTG3P		RP9	SRSF9
		COL9A2													PTX3		RP9P	SS18
		COL9A3													PUF60		RPA1	SS18L1
		COLEC12													PUM1		RPA2	SS18L2
		COLGALT1													PUM2		RPA3	SSB
		COLGALT2													PURA		RPA3OS	SSBP1
		COMMD1													PURB		RPAIN	SSBP2
		COMMD10													PUS7		RPAP1	SSBP3
		COMMD2													PUS7L		RPAP2	SSFA2
		COMMD3													PVRL1		RPAP3	SSH1
		COMMD4													PVRL2		RPARP.AS1	SSH2
		COMMD5													PVRL3		RPE	SSNA1
		COMMD6													PWAR6		RPE65	SSPN
		COMMD7													PWP1		RPF1	SSR1
		COMMD8													PWWP2A		RPF2	SSR2
		COMMD9													PXDC1		RPGR	SSR3
		COMT													PXDN		RPGRIP1L	SSR4
		COPA													PXDNL		RPH3A	SSRP1
		COPB1													PXK		RPIA	SSSCA1
		COPB2													PXN		RPL10	SST
		COPE													PXYLP1		RPL10A	SSTR2
		COPG1													PYCR1		RPL10AP6	SSU72
		COPG2													PYGB		RPL10P3	SSX2IP
		COPRS													PYGL		RPL11	ST13
		COPS2													PYGO1		RPL12	ST13P18
		COPS3													PYROXD2		RPL12L3	ST13P3
		COPS4															RPL12P4	ST13P4
		COPS5															RPL13	ST13P5
		COPS6															RPL13A	ST13P6
		COPS7A															RPL13AP25	ST18
		COPS7B															RPL13AP5	ST3GAL1
		COPS8															RPL13P12	ST3GAL2
		COPS8P2															RPL14	ST3GAL5
		COPZ1															RPL14P1	ST3GAL6
		COPZ2															RPL15	ST5
		COQ10B															RPL15P3	ST6GAL1
		COQ4															RPL17	ST6GAL2
		COQ5															RPL17P50	ST6GALNAC3
		COQ6															RPL18	ST6GALNAC6
		COQ7															RPL18A	ST7
		COQ9															RPL18AP3	ST7.AS2
		CORIN															RPL19	ST7.OT4
		CORO1C															RPL19P18	ST7L
		CORO2B															RPL21	ST8SIA1
		COTL1															RPL21P11	ST8SIA2
		COX10															RPL21P119	ST8SIA4
		COX11															RPL21P120	ST8SIA5
		COX14															RPL21P121	STAB1
		COX15															RPL21P28	STAG1
		COX17															RPL21P75	STAG2
		COX18															RPL22	STAG3
		COX19															RPL22L1	STAG3L1
		COX20															RPL23	STAG3L2
		COX4I1															RPL23A	STAG3L3
		COX5A															RPL23AP32	STAG3L4
		COX5B															RPL23AP7	STAM
		COX6A1															RPL23AP82	STAM2
		COX6A1P2															RPL23P8	STAMBP
		COX6B1															RPL24	STARD13
		COX6C															RPL24P2	STARD3NL
		COX7A1															RPL24P4	STARD4
		COX7A2															RPL24P8	STARD4.AS1
		COX7A2L															RPL26	STARD7
		COX7B															RPL26L1	STARD8
		COX7C															RPL26P30	STARD9
		COX8A															RPL27	STAT1
		CP															RPL27A	STAT2
		CPD															RPL28	STAT3
		CPE															RPL29	STAT5B
		CPEB2															RPL29P11	STAT6
		CPEB3															RPL3	STAU1
		CPEB4															RPL30	STAU2
		CPED1															RPL30P14	STC1
		CPLX2															RPL30P4	STIL
		CPM															RPL31	STIM2
		CPNE1															RPL31P47	STIP1
		CPNE2															RPL32	STK10
		CPNE3															RPL32P26	STK17A
		CPNE5															RPL32P3	STK17B
		CPNE8															RPL34	STK25
		CPPED1															RPL34P18	STK3
		CPQ															RPL34P6	STK32A
		CPS1															RPL35	STK32B
		CPSF1															RPL35A	STK33
		CPSF2															RPL35AP21	STK35
		CPSF3															RPL35P1	STK36
		CPSF3L															RPL36	STK38
		CPSF4															RPL36A	STK39
		CPSF4L															RPL36AL	STK4
		CPSF6															RPL36AP15	STK40
		CPSF7															RPL37	STMN1
		CPT1A															RPL37A	STMN1P1
		CPT1C															RPL37P2	STMN2
		CPVL															RPL38	STMN3
		CPXM1															RPL39	STMN4
		CRABP1															RPL39L	STOM
		CRABP2															RPL39P3	STOML2
		CRADD															RPL39P5	STON2
		CRAT															RPL3P2	STOX1
		CRB1															RPL3P4	STOX2
		CRBN															RPL3P7	STPG1
		CRCP															RPL4	STRA13
		CREB1															RPL41	STRA6
		CREB3															RPL41P1	STRADA
		CREB3L1															RPL41P2	STRADB
		CREB3L2															RPL41P5	STRAP
		CREB3L4															RPL4P2	STRBP
		CREB5															RPL4P4	STRIP1
		CREBBP															RPL4P5	STRIP2
		CREBL2															RPL5	STRN
		CREBRF															RPL5P1	STRN3
		CREBZF															RPL5P17	STS
		CREG1															RPL5P23	STT3A
		CRELD2															RPL5P24	STT3B
		CREM															RPL5P3	STX12
		CRHR1.IT1															RPL5P34	STX16
		CRHR2															RPL5P4	STX17
		CRIM1															RPL5P9	STX18
		CRIP2															RPL6	STX1A
		CRIPT															RPL6P27	STX2
		CRISPLD1															RPL7	STX3
		CRISPLD2															RPL7A	STX4
		CRK															RPL7AP30	STX5
		CRKL															RPL7AP6	STX6
		CRLF3															RPL7AP65	STX7
		CRLS1															RPL7AP66	STX8
		CRMP1															RPL7L1	STX8P1
		CRNDE															RPL7P1	STXBP1
		CRNKL1															RPL7P19	STXBP3
		CROCCP2															RPL7P23	STXBP4
		CROT															RPL7P32	STXBP5
		CRSP8P															RPL7P52	STXBP5L
		CRTAP															RPL7P9	STXBP6
		CRTC2															RPL8	STYX
		CRTC3															RPL9	SUB1
		CRY1															RPL9P32	SUB1P3
		CRYAB															RPL9P7	SUCLA2
		CRYBB2P1															RPLP0	SUCLG1
		CRYBG3															RPLP0P6	SUCLG2
		CRYL1															RPLP1	SUCO
		CRYM															RPLP2	SUDS3
		CRYZ															RPN1	SUGP1
		CRYZL1															RPN2	SUGP2
		CS															RPP14	SUGT1
		CSAD															RPP21	SULF1
		CSDE1															RPP30	SULF2
		CSE1L															RPP38	SULT1A1
		CSF1															RPRD1A	SULT1C4
		CSF1R															RPRD1B	SULT1E1
		CSF2RA															RPRD2	SULT4A1
		CSF3R															RPRM	SUMF1
		CSGALNACT1															RPS10	SUMF2
		CSGALNACT2															RPS10P3	SUMO1
		CSMD1															RPS11	SUMO1P3
		CSMD2															RPS11P5	SUMO2
		CSMD3															RPS12	SUMO2P1
		CSNK1A1															RPS13	SUMO2P17
		CSNK1D															RPS13P2	SUMO3
		CSNK1E															RPS14	SUN1
		CSNK1G1															RPS14P3	SUPT16H
		CSNK1G3															RPS15	SUPT20H
		CSNK2A1															RPS15A	SUPT3H
		CSNK2A2															RPS15AP3	SUPT4H1
		CSNK2A3															RPS16	SUPT5H
		CSNK2B															RPS17L	SUPT6H
		CSPG4															RPS17P2	SUPT7L
		CSPG5															RPS18	SUPV3L1
		CSPP1															RPS19	SURF2
		CSRNP1															RPS19BP1	SURF4
		CSRNP2															RPS2	SURF6
		CSRNP3															RPS20	SUSD4
		CSRP1															RPS20P14	SUV39H2
		CSRP2															RPS20P31	SUV420H1
		CST3															RPS21	SUZ12
		CSTB															RPS23	SUZ12P1
		CSTF1															RPS23P8	SV2A
		CSTF2															RPS24	SVEP1
		CSTF3															RPS25	SVIL
		CTA.204B4.2															RPS26	SVIP
		CTA.211A9.5															RPS26P43	SVOP
		CTA.228A9.3															RPS26P47	SWAP70
		CTA.276F8.1															RPS26P6	SWI5
		CTA.292E10.6															RPS27	SWT1
		CTA.29F11.1															RPS27A	SYAP1
		CTA.360L10.1															RPS27L	SYBU
		CTA.390C10.10															RPS28	SYCP2
		CTAGE12P															RPS29	SYCP3
		CTAGE5															RPS2P46	SYDE1
		CTB.119C2.1															RPS2P5	SYF2
		CTB.131K11.1															RPS2P55	SYK
		CTB.152G17.6															RPS3	SYN3
		CTB.181H17.1															RPS3A	SYNCRIP
		CTB.25B13.5															RPS3AP26	SYNDIG1
		CTB.31N19.3															RPS3AP34	SYNE1
		CTB.63M22.1															RPS3AP47	SYNE2
		CTB.78F1.1															RPS3AP5	SYNE3
		CTB.79E8.3															RPS3AP6	SYNGR1
		CTB.89H12.4															RPS4X	SYNGR2
		CTBP1															RPS4Y1	SYNGR3
		CTBP1.AS2															RPS5	SYNJ1
		CTBP2															RPS6	SYNJ2
		CTBS															RPS6KA1	SYNJ2BP
		CTC.241F20.3															RPS6KA2	SYNM
		CTC.260E6.6															RPS6KA3	SYNPO2
		CTC.308K20.3															RPS6KA5	SYNPR
		CTC.340A15.2															RPS6KB1	SYNRG
		CTC.359D24.3															RPS6KC1	SYP
		CTC.398G3.2															RPS7	SYPL1
		CTC.428H11.2															RPS7P1	SYS1
		CTC.444N24.11															RPS7P11	SYT1
		CTC.444N24.8															RPS8	SYT11
		CTC.459F4.3															RPS9	SYT13
		CTC.499B15.6															RPSA	SYT14
		CTC.542B22.2															RPSAP15	SYT16
		CTC.575D19.1															RPSAP47	SYT17
		CTC.830E23.1															RPSAP54	SYT4
		CTC1															RPSAP58	SYT6
		CTCF															RPSAP6	SYT7
		CTD.2002H8.2															RPSAP9	SYTL2
		CTD.2006C1.2															RPUSD3	SYVN1
		CTD.2015H6.3															RQCD1	SZRD1
		CTD.2017D11.1															RRAGA
		CTD.2024I7.13															RRAGB
		CTD.2031P19.4															RRAGC
		CTD.2033A16.2															RRAGD
		CTD.2184D3.5															RRAS
		CTD.2192J16.15															RRAS2
		CTD.2201E18.1															RRBP1
		CTD.2228K2.7															RREB1
		CTD.2266L18.1															RRH
		CTD.2270N23.1															RRM1
		CTD.2282P23.2															RRM2
		CTD.2287O16.1															RRM2B
		CTD.2301A4.3															RRN3
		CTD.2349P21.10															RRN3P1
		CTD.2514C3.1															RRN3P3
		CTD.2544H17.1															RRNAD1
		CTD.2554C21.3															RRP12
		CTD.2561J22.5															RRP15
		CTD.2571L23.6															RRP1B
		CTD.2636A23.2															RRP36
		CTD.2647L4.4															RRP7A
		CTD.2666L21.1															RRP8
		CTD.3018O17.3															RSAD1
		CTD.3035D6.1															RSBN1
		CTD.3099C6.9															RSBN1L
		CTD.3131K8.2															RSF1
		CTD.3162L10.1															RSL1D1
		CTD.3252C9.4															RSL24D1
		CTDNEP1															RSPH1
		CTDSP1															RSPH10B
		CTDSP2															RSPH10B2
		CTDSPL															RSPH4A
		CTDSPL2															RSPH9
		CTGF															RSPO3
		CTH															RSPRY1
		CTHRC1															RSRC1
		CTIF															RSRC2
		CTNNA1															RSRP1
		CTNNA2															RSU1
		CTNNAL1															RTCA
		CTNNB1															RTCB
		CTNNBL1															RTF1
		CTNND1															RTFDC1
		CTNND2															RTKN2
		CTPS1															RTN1
		CTPS2															RTN2
		CTR9															RTN3
		CTSA															RTN3P1
		CTSB															RTN4
		CTSC															RTTN
		CTSD															RUFY1
		CTSH															RUFY2
		CTSK															RUFY3
		CTSL															RUNDC1
		CTSO															RUNDC3A
		CTSS															RUNDC3B
		CTTN															RUNX1
		CTTNBP2															RUNX1T1
		CTTNBP2NL															RUNX2
		CTU2															RUSC1
		CU639417.1															RUSC2
		CUEDC2															RUVBL1
		CUL1															RUVBL2
		CUL2															RWDD1
		CUL3															RWDD2B
		CUL4A															RWDD3
		CUL4B															RWDD4
		CUL5															RWDD4P2
		CUL7															RXRA
		CUL9															RXRB
		CUTA															RYBP
		CUTC															RYK
		CUX1															RYR1
		CUX2															RYR2
		CWC15															RYR3
		CWC22
		CWC25
		CWC27
		CWF19L1
		CWF19L2
		CX3CL1
		CX3CR1
		CXADR
		CXCL12
		CXCL14
		CXCL16
		CXCL2
		CXCL8
		CXCR4
		CXorf21
		CXorf22
		CXorf23
		CXorf36
		CXorf38
		CXorf40A
		CXorf56
		CXXC1
		CXXC4
		CXXC5
		CYB561
		CYB561D2
		CYB5A
		CYB5B
		CYB5R2
		CYB5R3
		CYB5R4
		CYBB
		CYBRD1
		CYCS
		CYFIP1
		CYFIP2
		CYLD
		CYP1B1
		CYP20A1
		CYP26A1
		CYP27A1
		CYP27C1
		CYP2U1
		CYP39A1
		CYP4V2
		CYP51A1
		CYP51A1P1
		CYP51A1P2
		CYR61
		CYSLTR2
		CYSTM1
		CYTH1
		CYTH2
		CYTH3
		CYTH4
		CYTL1
		CYYR1
